# Supplementary material for: MiR-217 Regulates SIRT1 Expression and Promotes Inflammatory and Apoptotic Responses in Osteoarthritis
Source: Genes (Basel). 2023 Nov 29;14(12):2155. doi: 10.3390/genes14122155 (PMC10742866; doi:10.3390/genes14122155)
Supplement: Supplementary file 1 [file genes-14-02155-s001.zip]

Archive with 2 entries (2 files):
- Supplementary Figure S1.pdf
- Supplementary Table S1_GO biological process and KEGG pathways enrichment analyses full outputs.xlsx
