# Supplementary material for: MiR-217 Regulates SIRT1 Expression and Promotes Inflammatory and Apoptotic Responses in Osteoarthritis
Source: Genes (Basel). 2023 Nov 29;14(12):2155. doi: 10.3390/genes14122155 (PMC10742866; doi:10.3390/genes14122155)
Supplement: Supplementary file 1 [file genes-14-02155-s001.zip › Supplementary Table S1_GO biological process and KEGG pathways enrichment analyses full outputs.xlsx]

## Sheet: GO_biological_process
Term	Overlap	P-value	Adjusted P-value	Old P-value	Old Adjusted P-value	Odds Ratio	Combined Score	Genes
Negative Regulation Of DNA-templated Transcription (GO:0045892)	25/1025	2.98691e-06	0.00191523	0	0	3.15872	40.183	ZC3H4;SATB1;FOXG1;ZBTB21;OTUD7B;RTF1;FOXO3;NIPBL;DACH1;MIER3;WWC3;EPC1;NDN;YAF2;KLF12;PROX1;DKK1;SIRT1;RUNX2;GATAD2B;SFPQ;REST;BRMS1L;LCOR;FGFR2
Negative Regulation Of Transcription By RNA Polymerase II (GO:0000122)	21/763	3.1766e-06	0.00191523	0	0	3.53015	44.6907	KLF12;SATB1;ZBTB21;OTUD7B;RTF1;PROX1;FOXO3;DKK1;SIRT1;GATAD2B;NIPBL;SFPQ;REST;DACH1;MIER3;BRMS1L;WWC3;EPC1;NDN;LCOR;FGFR2
Regulation Of Transcription By RNA Polymerase II (GO:0006357)	38/2028	4.00956e-06	0.00191523	0	0	2.50432	31.1207	ONECUT2;SATB1;FOXG1;ZBTB21;OTUD7B;RTF1;FOXO3;PPM1D;NPAS3;PURB;NIPBL;DACH1;MIER3;ZIC1;WWC3;EPC1;NDN;HIVEP3;ARID2;PPARGC1A;KLF12;DMRT2;LMO7;HNF1B;ESRRG;PROX1;DKK1;SIRT1;RUNX2;GATAD2B;SFPQ;REST;BRMS1L;LCOR;ZNF711;NCOA7;SOS1;FGFR2
Regulation Of Alternative mRNA Splicing, Via Spliceosome (GO:0000381)	1953-05-01	9.63112e-05	0.0310965	0	0	12.1906	112.738	RBM38;RBFOX1;REST;YTHDC1;NOVA1
Regulation Of DNA-templated Transcription (GO:0006355)	33/1922	0.000110862	0.0310965	0	0	2.22235	20.2395	BTG1;ONECUT2;SATB1;FOXG1;ZBTB21;FOXO3;NPAS3;PURB;NIPBL;DACH1;ZIC1;WWC3;EPC1;HIVEP3;ARID2;PPARGC1A;YAF2;KLF12;DMRT2;DYRK1A;HNF1B;ESRRG;PROX1;SIRT1;RUNX2;GATAD2B;SFPQ;REST;LCOR;ZNF711;NCOA7;SOS1;PICALM
Negative Regulation Of Cell Motility (GO:2000146)	7/133	0.000165731	0.0310965	0	0	6.55356	57.0497	RAP2C;FRMD5;CLIC4;DACH1;BRMS1L;ARID2;FOXO3
Regulation Of mRNA Splicing, Via Spliceosome (GO:0048024)	1994-06-01	0.000171971	0.0310965	0	0	8.01055	69.4369	RBM38;RBFOX1;REST;YTHDC1;NOVA1;RBM20
Positive Regulation Of Protein Deacetylation (GO:0090312)	2013-03-01	0.000173602	0.0310965	0	0	34.7649	301.02	NIPBL;DYRK1A;SIRT1
Regulation Of Cell Differentiation (GO:0045595)	8/193	0.000294329	0.0468636	0	0	5.11651	41.6014	SUZ12;NLGN1;REST;ARID2;RUNX2;FGFR2;YWHAG;GATAD2B
Positive Regulation Of Nucleic Acid-Templated Transcription (GO:1903508)	14/557	0.000380525	0.0501862	0	0	3.1073	24.4667	DYRK1A;HNF1B;FOXO3;RUNX2;GATAD2B;NPAS3;REST;ZIC1;EPC1;ZNF711;HIVEP3;PPARGC1A;YAF2;PICALM
Regulation Of Hydrolase Activity (GO:0051336)	1971-05-01	0.000385239	0.0501862	0	0	8.85781	69.637	CHN2;TDG;RAPGEF6;PLXNA4;TBC1D15
Negative Regulation Of Cell Migration (GO:0030336)	7/163	0.000570613	0.0681407	0	0	5.2852	39.4741	RAP2C;CLIC4;DACH1;BRMS1L;ARID2;FOXO3;CORO1C
Regulation Of Neuron Differentiation (GO:0045664)	1979-05-01	0.000630617	0.0684411	0	0	7.89701	58.1916	NLGN1;REST;DKK1;YWHAG;BEND6
Negative Regulation Of Nucleic Acid-Templated Transcription (GO:1903507)	12/456	0.00066865	0.0684411	0	0	3.23357	23.6382	NIPBL;SFPQ;REST;DACH1;FOXG1;ZBTB21;EPC1;PROX1;YAF2;SIRT1;RUNX2;GATAD2B
mRNA Metabolic Process (GO:0016071)	1985-05-01	0.000880198	0.0791973	0	0	7.30251	51.3758	SFPQ;FBXO11;PPARGC1A;DCP2;HIPK3
Chromatin Remodeling (GO:0006338)	8/228	0.000884269	0.0791973	0	0	4.29485	30.196	SFPQ;USP15;REST;SATB1;TDG;PSIP1;ARID2;GATAD2B
Regulation Of Vesicle-Mediated Transport (GO:0060627)	1989-05-01	0.0010832	0.0853478	0	0	6.95337	47.4764	RAB4A;DNAJC5;MAPK1;ATP9A;PICALM
Ear Morphogenesis (GO:0042471)	2024-03-01	0.00114512	0.0853478	0	0	16.5455	112.05	NIPBL;ZIC1;FGFR2
Lipid Translocation (GO:0034204)	2024-03-01	0.00114512	0.0853478	0	0	16.5455	112.05	ABCC1;ATP8A1;ATP9A
Positive Regulation Of DNA-templated Transcription (GO:0045893)	22/1243	0.00119118	0.0853478	0	0	2.20543	14.8487	ONECUT2;DYRK1A;LMO7;HNF1B;ESRRG;PROX1;FOXO3;SIRT1;RUNX2;GATAD2B;NPAS3;SFPQ;REST;ZIC1;EPC1;ZNF711;HIVEP3;NCOA7;PPARGC1A;YAF2;FGFR2;PICALM
Peptidyl-Lysine Modification (GO:0018205)	1994-05-01	0.00138346	0.0916923	0	0	6.56107	43.1926	SENP7;SENP5;ESCO1;SIRT1;STX1A
Peptidyl-Serine Autophosphorylation (GO:0036289)	2023-07-02	0.00153567	0.0916923	0	0	46.0953	298.642	PIKFYVE;DYRK1A
Positive Regulation Of Gluconeogenesis (GO:0045722)	2023-07-02	0.00153567	0.0916923	0	0	46.0953	298.642	PPARGC1A;SIRT1
Protein Desumoylation (GO:0016926)	2023-07-02	0.00153567	0.0916923	0	0	46.0953	298.642	SENP7;SENP5
Regulation Of Gene Expression (GO:0010468)	20/1127	0.00194362	0.10628	0	0	2.19606	13.7105	RBM38;BTG1;YTHDC1;ESRRG;ANK3;PROX1;ATP1B1;DKK1;SIRT1;SFPQ;REST;TDG;WWC3;RBM20;KRAS;PPARGC1A;SLC38A2;YAF2;WNT3;PICALM
Regulation Of RNA Splicing (GO:0043484)	5/102	0.00198568	0.10628	0	0	6.01751	37.4397	RBM38;YTHDC1;DYRK1A;RBM20;SLC38A2
mRNA Splice Site Recognition (GO:0006376)	2029-03-01	0.00200248	0.10628	0	0	13.3603	83.0126	YTHDC1;PSIP1;LUC7L3
Phospholipid Translocation (GO:0045332)	1931-03-01	0.0024322	0.124317	0	0	12.4048	74.6637	ABCC1;ATP8A1;ATP9A
Peptidyl-Lysine Acetylation (GO:0018394)	2023-09-02	0.00260259	0.124317	0	0	32.9219	195.927	ESCO1;SIRT1
Regulation Of Bile Acid Biosynthetic Process (GO:0070857)	2023-09-02	0.00260259	0.124317	0	0	32.9219	195.927	PROX1;SIRT1
Regulation Of GTPase Activity (GO:0043087)	7/214	0.00273999	0.126658	0	0	3.97272	23.4383	CHN2;SH3BP4;SOS1;RAPGEF6;PLXNA4;TBC1D15;PICALM
Positive Regulation Of RNA Metabolic Process (GO:0051254)	1933-03-01	0.00291488	0.130532	0	0	11.5766	67.5834	DYRK1A;RBM20;SLC38A2
Protein Modification By Small Protein Removal (GO:0070646)	5/114	0.00322018	0.136332	0	0	5.35177	30.7102	SENP7;USP15;SENP5;USP27X;OTUD7B
Establishment Of Endothelial Intestinal Barrier (GO:0090557)	2023-10-02	0.00323468	0.136332	0	0	28.8052	165.164	RAP2C;RAPGEF6
Protein Localization (GO:0008104)	9/351	0.00370578	0.140055	0	0	3.1075	17.3953	HSPA9;NIPBL;SEC23IP;SNX27;RABL3;ANK3;STX1A;PARD3B;TM9SF3
Positive Regulation Of RNA Splicing (GO:0033120)	1936-03-01	0.00374254	0.140055	0	0	10.5226	58.8002	DYRK1A;RBM20;SLC38A2
Histone Deacetylation (GO:0016575)	1936-03-01	0.00374254	0.140055	0	0	10.5226	58.8002	BRMS1L;SIRT1;GATAD2B
Digestive System Development (GO:0055123)	2023-11-02	0.00393096	0.140055	0	0	25.6034	141.814	NIPBL;FGFR2
Methylguanosine-Cap Decapping (GO:0110156)	2023-11-02	0.00393096	0.140055	0	0	25.6034	141.814	DCP2;PNRC2
Synaptic Vesicle Cycle (GO:0099504)	1937-03-01	0.00404699	0.140055	0	0	10.2126	56.2691	NLGN1;DNAJC5;STX1A
UV-damage Excision Repair (GO:0070914)	2023-12-02	0.00469027	0.140055	0	0	23.0419	123.557	SIRT1;CUL4B
Semaphorin-Plexin Signaling Pathway Involved In Neuron Projection Guidance (GO:1902285)	2023-12-02	0.00469027	0.140055	0	0	23.0419	123.557	SEMA3A;PLXNA4
Sodium Ion Export Across Plasma Membrane (GO:0036376)	2023-12-02	0.00469027	0.140055	0	0	23.0419	123.557	ATP1B1;SLC4A4
Positive Regulation Of Neuron Migration (GO:2001224)	2023-12-02	0.00469027	0.140055	0	0	23.0419	123.557	NIPBL;SEMA3A
Positive Regulation Of Regulated Secretory Pathway (GO:1903307)	2023-12-02	0.00469027	0.140055	0	0	23.0419	123.557	NLGN1;STX1A
Positive Regulation Of Ruffle Assembly (GO:1900029)	2023-12-02	0.00469027	0.140055	0	0	23.0419	123.557	NLGN1;PLEKHM1
Positive Regulation Of Sodium Ion Transmembrane Transporter Activity (GO:2000651)	2023-12-02	0.00469027	0.140055	0	0	23.0419	123.557	ANK3;ATP1B1
Protein Modification By Small Protein Conjugation (GO:0032446)	9/364	0.00469132	0.140055	0	0	2.9917	16.0416	SENP5;CUL5;ASB9;LMO7;FBXO11;ATG7;SIRT1;STX1A;CUL4B
Negative Regulation Of Protein Localization (GO:1903828)	1940-03-01	0.00504899	0.141035	0	0	9.38312	49.6233	GDI2;OTUD7B;PICALM
Synaptic Vesicle Endocytosis (GO:0048488)	1940-03-01	0.00504899	0.141035	0	0	9.38312	49.6233	NLGN1;STX1A;PICALM
Protein Deacetylation (GO:0006476)	1940-03-01	0.00504899	0.141035	0	0	9.38312	49.6233	BRMS1L;SIRT1;GATAD2B
Histone Modification (GO:0016570)	1981-04-01	0.00547288	0.141035	0	0	6.03484	31.4291	BRMS1L;EPC1;SIRT1;GATAD2B
Chondroitin Sulfate Biosynthetic Process (GO:0030206)	2013-02-01	0.00551149	0.141035	0	0	20.9461	108.939	CHST11;CHSY1
Positive Regulation Of Histone Deacetylation (GO:0031065)	2013-02-01	0.00551149	0.141035	0	0	20.9461	108.939	NIPBL;SIRT1
Microvillus Organization (GO:0032528)	2013-02-01	0.00551149	0.141035	0	0	20.9461	108.939	RAP2C;RAPGEF6
Negative Regulation Of DNA Damage Response, Signal Transduction By P53 Class Mediator (GO:0043518)	2013-02-01	0.00551149	0.141035	0	0	20.9461	108.939	DYRK1A;SIRT1
Positive Regulation Of Neuron Differentiation (GO:0045666)	1942-03-01	0.00579276	0.14339	0	0	8.90103	45.8505	REST;PROX1;BEND6
Synapse Organization (GO:0050808)	5/131	0.00580364	0.14339	0	0	4.62572	23.8191	GPM6A;NLGN1;REST;ANK3;DKK1
Vascular Transport (GO:0010232)	1983-04-01	0.00596458	0.144869	0	0	5.88146	30.1243	ABCC1;ATP8A1;SLC4A4;SLC38A2
Embryonic Cranial Skeleton Morphogenesis (GO:0048701)	2014-02-01	0.00639349	0.1452	0	0	19.1996	97.0056	NIPBL;FGFR2
Microvillus Assembly (GO:0030033)	2014-02-01	0.00639349	0.1452	0	0	19.1996	97.0056	RAP2C;RAPGEF6
Regulation Of Cell Fate Specification (GO:0042659)	2014-02-01	0.00639349	0.1452	0	0	19.1996	97.0056	DKK1;GATAD2B
Regulation Of Osteoblast Differentiation (GO:0045667)	1985-04-01	0.00648485	0.1452	0	0	5.73566	28.8979	FBN2;REST;RUNX2;FGFR2
Transport Across Blood-Brain Barrier (GO:0150104)	1985-04-01	0.00648485	0.1452	0	0	5.73566	28.8979	ABCC1;ATP8A1;SLC4A4;SLC38A2
Embryonic Organ Morphogenesis (GO:0048562)	1944-03-01	0.00659879	0.145478	0	0	8.46598	42.5066	FBN2;NIPBL;FGFR2
Regulation Of Protein Modification Process (GO:0031399)	1945-03-01	0.00702554	0.152337	0	0	8.26399	40.9746	RABL3;ATG7;CORO1C
Positive Regulation Of Plasma Membrane Bounded Cell Projection Assembly (GO:0120034)	1988-04-01	0.00732032	0.152337	0	0	5.52997	27.1914	GPM6A;ANLN;NLGN1;PLEKHM1
Digestive Tract Morphogenesis (GO:0048546)	2015-02-01	0.00733516	0.152337	0	0	17.7218	87.1041	NIPBL;FGFR2
Positive Regulation Of Glucose Metabolic Process (GO:0010907)	2015-02-01	0.00733516	0.152337	0	0	17.7218	87.1041	SIRT1;PPARGC1A
Intracellular Protein Transport (GO:0006886)	8/325	0.00772733	0.158189	0	0	2.96591	14.4232	HSPA9;NLGN1;SEC23IP;SNX27;COX18;RABL3;KPNA4;STX1A
Chondroitin Sulfate Metabolic Process (GO:0030204)	2016-02-01	0.0083354	0.168234	0	0	16.4551	78.7748	CHST11;CHSY1
Ras Protein Signal Transduction (GO:0007265)	5/144	0.00857583	0.170683	0	0	4.19033	19.941	RAP2C;G3BP2;KRAS;SOS1;RAPGEF6
Chromatin Organization (GO:0006325)	7/268	0.00916944	0.179997	0	0	3.14211	14.7424	SFPQ;REST;SATB1;PSIP1;ARID2;SIRT1;GATAD2B
Positive Regulation Of Amyloid-Beta Formation (GO:1902004)	2017-02-01	0.00939315	0.181897	0	0	15.3574	71.6847	LRRTM3;PICALM
Axon Guidance (GO:0007411)	5/149	0.009851	0.187177	0	0	4.0438	18.6831	ENAH;SEMA3A;NCAM1;SOS1;PLXNA4
Negative Regulation Of Gene Expression, Epigenetic (GO:0045814)	1951-03-01	0.00992706	0.187177	0	0	7.2288	33.3428	EPC1;PPM1D;SIRT1
Regulation Of Exosomal Secretion (GO:1903541)	2018-02-01	0.0105073	0.187683	0	0	14.3968	65.5872	PDCD6IP;ATP9A
Negative Regulation Of Signal Transduction By P53 Class Mediator (GO:1901797)	2018-02-01	0.0105073	0.187683	0	0	14.3968	65.5872	DYRK1A;SIRT1
Regulation Of Oxidative Stress-Induced Intrinsic Apoptotic Signaling Pathway (GO:1902175)	2018-02-01	0.0105073	0.187683	0	0	14.3968	65.5872	SFPQ;SIRT1
Vesicle-Mediated Transport In Synapse (GO:0099003)	2018-02-01	0.0105073	0.187683	0	0	14.3968	65.5872	DNAJC5;STX1A
RNA Splicing (GO:0008380)	1998-04-01	0.0106087	0.187683	0	0	4.93917	22.4539	SFPQ;NOVA1;LUC7L3;PPARGC1A
mRNA Processing (GO:0006397)	6/214	0.0112087	0.190148	0	0	3.36848	15.128	SFPQ;HNRNPA3;YTHDC1;NOVA1;FBXO11;PPARGC1A
ERBB Signaling Pathway (GO:0038127)	1954-03-01	0.0116023	0.190148	0	0	6.80255	30.3159	CUL5;MAPK1;SOS1
N-glycan Processing (GO:0006491)	2019-02-01	0.0116769	0.190148	0	0	13.5492	60.2961	MGAT4A;ST8SIA3
Chondroitin Sulfate Proteoglycan Biosynthetic Process (GO:0050650)	2019-02-01	0.0116769	0.190148	0	0	13.5492	60.2961	CHST11;CHSY1
Embryonic Digestive Tract Development (GO:0048566)	2019-02-01	0.0116769	0.190148	0	0	13.5492	60.2961	NIPBL;FGFR2
Eye Morphogenesis (GO:0048592)	2019-02-01	0.0116769	0.190148	0	0	13.5492	60.2961	FBN2;NIPBL
Mitotic Sister Chromatid Cohesion (GO:0007064)	2019-02-01	0.0116769	0.190148	0	0	13.5492	60.2961	NIPBL;ESCO1
Regulation Of Cell Migration (GO:0030334)	9/434	0.0139287	0.218464	0	0	2.48997	10.6416	RAP2C;FRMD5;CLIC4;DACH1;BRMS1L;ARID2;FOXO3;PLXNA4;CORO1C
Peptidyl-Threonine Phosphorylation (GO:0018107)	1958-03-01	0.0140742	0.218464	0	0	6.30654	26.8874	DYRK1A;MAPK1;HIPK3
Eye Development (GO:0001654)	1958-03-01	0.0140742	0.218464	0	0	6.30654	26.8874	FBN2;NIPBL;FREM2
Regulation Of Histone Deacetylation (GO:0031063)	2021-02-01	0.0141781	0.218464	0	0	12.1218	51.591	NIPBL;SIRT1
Positive Regulation Of Amyloid Precursor Protein Catabolic Process (GO:1902993)	2021-02-01	0.0141781	0.218464	0	0	12.1218	51.591	LRRTM3;PICALM
Phospholipid Transport (GO:0015914)	1959-03-01	0.0147352	0.224634	0	0	6.19361	26.1216	ABCC1;ATP8A1;ATP9A
Negative Regulation Of Multicellular Organismal Process (GO:0051241)	6/231	0.0158206	0.238642	0	0	3.11127	12.9007	CHSY1;NOVA1;BRMS1L;WWC3;DKK1;CORO1C
Positive Regulation Of Developmental Process (GO:0051094)	6/233	0.016438	0.244457	0	0	3.08354	12.6677	NLGN1;REST;BRMS1L;ARID2;SIRT1;CORO1C
Small GTPase Mediated Signal Transduction (GO:0007264)	4/112	0.0166211	0.244457	0	0	4.29586	17.6005	G3BP2;KRAS;SOS1;RAPGEF6
Regulation Of Centrosome Cycle (GO:0046605)	2023-02-01	0.0168885	0.244457	0	0	10.9662	44.7545	PDCD6IP;SIRT1
Hepaticobiliary System Development (GO:0061008)	2023-02-01	0.0168885	0.244457	0	0	10.9662	44.7545	NIPBL;PROX1
Generation Of Neurons (GO:0048699)	5/172	0.0174026	0.24938	0	0	3.4828	14.1093	GPM6A;MYEF2;SEMA3A;RUNX2;WNT3
Negative Regulation Of Ossification (GO:0030279)	2024-02-01	0.0183197	0.254876	0	0	10.4672	41.8666	CHSY1;DKK1
Regulation Of Ruffle Assembly (GO:1900027)	2024-02-01	0.0183197	0.254876	0	0	10.4672	41.8666	NLGN1;PLEKHM1
Protein K48-linked Deubiquitination (GO:0071108)	2024-02-01	0.0183197	0.254876	0	0	10.4672	41.8666	USP27X;OTUD7B
Negative Regulation Of Cellular Process (GO:0048523)	10/537	0.0193549	0.265838	0	0	2.23296	8.80859	SUZ12;FRMD5;REST;BTG1;SH3BP4;PROX1;ARID2;PPM1D;SIRT1;PLXNA4
Ventricular Cardiac Muscle Tissue Development (GO:0003229)	2025-02-01	0.0198003	0.265838	0	0	10.0116	39.2662	PROX1;FGFR2
Inner Ear Morphogenesis (GO:0042472)	2025-02-01	0.0198003	0.265838	0	0	10.0116	39.2662	ZIC1;FGFR2
Peptidyl-Threonine Modification (GO:0018210)	1966-03-01	0.0198498	0.265838	0	0	5.50348	21.5712	DYRK1A;MAPK1;HIPK3
Regulation Of Protein Kinase Activity (GO:0045859)	4/119	0.0202886	0.269199	0	0	4.03294	15.7192	RAP2C;CCNYL1;SIRT1;YWHAG
Regulation Of Myeloid Cell Differentiation (GO:0045637)	2026-02-01	0.0213293	0.277233	0	0	9.59399	36.9145	PURB;HSPA9
RNA Processing (GO:0006396)	5/183	0.0220858	0.277233	0	0	3.26574	12.4517	SFPQ;NOVA1;LUC7L3;FBXO11;PPARGC1A
Respiratory Tube Development (GO:0030323)	2027-02-01	0.0229058	0.277233	0	0	9.20977	34.7794	PROX1;FGFR2
Positive Regulation Of Filopodium Assembly (GO:0051491)	2027-02-01	0.0229058	0.277233	0	0	9.20977	34.7794	GPM6A;NLGN1
Kidney Development (GO:0001822)	1971-03-01	0.0240286	0.277233	0	0	5.09752	19.0062	NIPBL;HNF1B;PROX1
Cellular Response To Starvation (GO:0009267)	4/126	0.0244179	0.277233	0	0	3.80019	14.108	MAPK1;FOXO3;ATG7;SIRT1
Axonogenesis (GO:0007409)	5/188	0.0244609	0.277233	0	0	3.1757	11.784	ENAH;SEMA3A;ANK3;SOS1;FGFR2
Establishment Of Endothelial Barrier (GO:0061028)	2028-02-01	0.0245288	0.277233	0	0	8.8551	32.8339	RAP2C;RAPGEF6
Transcription Elongation By RNA Polymerase II (GO:0006368)	2028-02-01	0.0245288	0.277233	0	0	8.8551	32.8339	USP15;RTF1
Regulation Of DNA Damage Response, Signal Transduction By P53 Class Mediator (GO:0043516)	2028-02-01	0.0245288	0.277233	0	0	8.8551	32.8339	DYRK1A;SIRT1
Regulation Of Calcium Ion-Dependent Exocytosis (GO:0017158)	2028-02-01	0.0245288	0.277233	0	0	8.8551	32.8339	REST;STX1A
Endocytosis (GO:0006897)	5/189	0.0249548	0.277233	0	0	3.15828	11.6562	PIKFYVE;MAPK1;ATP9A;CORO1C;PICALM
Regulation Of Neuron Migration (GO:2001222)	2029-02-01	0.0261974	0.277233	0	0	8.5267	31.0551	NIPBL;SEMA3A
Protein Acetylation (GO:0006473)	2029-02-01	0.0261974	0.277233	0	0	8.5267	31.0551	ESCO1;SIRT1
Cellular Component Assembly (GO:0022607)	6/260	0.0264595	0.277233	0	0	2.75197	9.99554	NLGN1;CALD1;ANK3;PPARGC1A;WASF3;PICALM
Protein Localization To Membrane (GO:0072657)	5/192	0.026475	0.277233	0	0	3.10714	11.2837	NLGN1;ANK3;ATP1B1;RAPGEF6;TM9SF3
Regulation Of Signal Transduction (GO:0009966)	5/193	0.0269947	0.277233	0	0	3.09046	11.1631	ZIC1;NCAM1;SIRT1;FGFR2;YWHAG
Vesicle-Mediated Transport (GO:0016192)	8/411	0.0277035	0.277233	0	0	2.3227	8.32966	RAB4A;SNX27;DNAJC5;GDI2;STX1A;ATP9A;CORO1C;PICALM
Regulation Of Arp2/3 Complex-Mediated Actin Nucleation (GO:0034315)	1930-02-01	0.0279107	0.277233	0	0	8.22176	29.4236	GMFB;WASF3
Regulation Of Programmed Cell Death (GO:0043067)	5/195	0.0280533	0.277233	0	0	3.05761	10.9268	REST;ACER3;EPC1;FBXO11;SIRT1
Negative Regulation Of Transforming Growth Factor Beta Receptor Signaling Pathway (GO:0030512)	1977-03-01	0.029622	0.277233	0	0	4.68279	16.4798	FBN2;BRMS1L;SIRT1
Sphingolipid Biosynthetic Process (GO:0030148)	1977-03-01	0.029622	0.277233	0	0	4.68279	16.4798	CERS6;ST8SIA3;ACER3
Monoatomic Cation Homeostasis (GO:0055080)	1977-03-01	0.029622	0.277233	0	0	4.68279	16.4798	SLC39A10;ANK3;PICALM
Regulation Of Centrosome Duplication (GO:0010824)	1931-02-01	0.0296679	0.277233	0	0	7.93785	27.9229	PDCD6IP;SIRT1
Regulation Of Gluconeogenesis (GO:0006111)	1931-02-01	0.0296679	0.277233	0	0	7.93785	27.9229	PPARGC1A;SIRT1
Antigen Processing And Presentation Of Exogenous Peptide Antigen (GO:0002478)	1931-02-01	0.0296679	0.277233	0	0	7.93785	27.9229	MFSD6;PIKFYVE
Cardiac Muscle Tissue Morphogenesis (GO:0055008)	1931-02-01	0.0296679	0.277233	0	0	7.93785	27.9229	PROX1;FGFR2
Presynaptic Endocytosis (GO:0140238)	1931-02-01	0.0296679	0.277233	0	0	7.93785	27.9229	NLGN1;STX1A
Negative Regulation Of DNA Biosynthetic Process (GO:2000279)	1931-02-01	0.0296679	0.277233	0	0	7.93785	27.9229	DACH1;DCP2
Cellular Response To Metal Ion (GO:0071248)	4/135	0.0304241	0.277233	0	0	3.53749	12.3548	CLIC4;NLGN1;MAPK1;ANK3
Negative Regulation Of Protein Modification Process (GO:0031400)	1978-03-01	0.0306154	0.277233	0	0	4.62012	16.1069	YWHAB;SIRT1;CORO1C
Proteolysis Involved In Protein Catabolic Process (GO:0051603)	1978-03-01	0.0306154	0.277233	0	0	4.62012	16.1069	PDCD6IP;OTUD7B;CUL4B
Positive Regulation Of Apoptotic Process (GO:0043065)	6/270	0.0310189	0.277233	0	0	2.64637	9.19128	REST;BTG1;USP27X;FOXO3;ATG7;SIRT1
Respiratory System Development (GO:0060541)	1932-02-01	0.031468	0.277233	0	0	7.67287	26.5388	PROX1;FGFR2
Heterochromatin Formation (GO:0031507)	1932-02-01	0.031468	0.277233	0	0	7.67287	26.5388	PPM1D;SIRT1
Mesenchymal Cell Migration (GO:0090497)	1932-02-01	0.031468	0.277233	0	0	7.67287	26.5388	SEMA3A;CORO1C
Regulation Of Organelle Assembly (GO:1902115)	1980-03-01	0.0326543	0.277233	0	0	4.49966	15.3968	PIKFYVE;PDCD6IP;TBC1D15
Glycoprotein Biosynthetic Process (GO:0009101)	1980-03-01	0.0326543	0.277233	0	0	4.49966	15.3968	CHST11;MGAT4A;ST8SIA3
Positive Regulation Of Ion Transmembrane Transporter Activity (GO:0032414)	1933-02-01	0.0333101	0.277233	0	0	7.42498	25.259	ANK3;ATP1B1
Ventricular Cardiac Muscle Tissue Morphogenesis (GO:0055010)	1933-02-01	0.0333101	0.277233	0	0	7.42498	25.259	PROX1;FGFR2
Lung Development (GO:0030324)	1933-02-01	0.0333101	0.277233	0	0	7.42498	25.259	PROX1;FGFR2
Protein K63-linked Deubiquitination (GO:0070536)	1933-02-01	0.0333101	0.277233	0	0	7.42498	25.259	USP27X;OTUD7B
Regulation Of Amyloid-Beta Formation (GO:1902003)	1933-02-01	0.0333101	0.277233	0	0	7.42498	25.259	LRRTM3;PICALM
Cytoskeleton-Dependent Cytokinesis (GO:0061640)	1981-03-01	0.0336998	0.277233	0	0	4.44175	15.0587	ANLN;PDCD6IP;ANK3
Positive Regulation Of Transcription By RNA Polymerase II (GO:0045944)	14/938	0.0347987	0.277233	0	0	1.78996	6.01101	ONECUT2;LMO7;HNF1B;ESRRG;PROX1;FOXO3;SIRT1;RUNX2;SFPQ;EPC1;ZNF711;NCOA7;PPARGC1A;FGFR2
Semaphorin-Plexin Signaling Pathway (GO:0071526)	1934-02-01	0.0351935	0.277233	0	0	7.19259	24.0728	SEMA3A;PLXNA4
Positive Regulation Of Neuron Death (GO:1901216)	1934-02-01	0.0351935	0.277233	0	0	7.19259	24.0728	FOXO3;PICALM
Epigenetic Regulation Of Gene Expression (GO:0040029)	1983-03-01	0.0358424	0.277233	0	0	4.33026	14.4138	TDG;EPC1;PPM1D
Positive Regulation Of Double-Strand Break Repair (GO:2000781)	1984-03-01	0.0369395	0.277233	0	0	4.27659	14.1062	EPC1;ARID2;SIRT1
Regulation Of mRNA Processing (GO:0050684)	1935-02-01	0.0371171	0.277233	0	0	6.97428	22.971	YTHDC1;RBM20
Positive Regulation Of Cell Differentiation (GO:0045597)	6/283	0.0376757	0.277233	0	0	2.5205	8.26406	FBN2;REST;BTG1;ARID2;RUNX2;BEND6
Neuron Projection Morphogenesis (GO:0048812)	4/146	0.0388512	0.277233	0	0	3.26164	10.5939	GPM6A;NLGN1;ANK3;FGFR2
Regulation Of Erythrocyte Differentiation (GO:0045646)	1936-02-01	0.0390804	0.277233	0	0	6.76881	21.9454	HSPA9;FOXO3
Neural Crest Cell Migration (GO:0001755)	1936-02-01	0.0390804	0.277233	0	0	6.76881	21.9454	SEMA3A;CORO1C
Positive Regulation Of Double-Strand Break Repair Via Homologous Recombination (GO:1905168)	1936-02-01	0.0390804	0.277233	0	0	6.76881	21.9454	EPC1;ARID2
Regulation Of Mitotic Cell Cycle Phase Transition (GO:1901990)	1986-03-01	0.0391849	0.277233	0	0	4.17311	13.5186	ANLN;KCNH5;ARID2
Regulation Of Ossification (GO:0030278)	1937-02-01	0.0410823	0.277233	0	0	6.57508	20.9888	CHSY1;DKK1
Regulation Of Double-Strand Break Repair (GO:2000779)	1988-03-01	0.0414983	0.277233	0	0	4.07451	12.9655	EPC1;ARID2;SIRT1
Cellular Response To Chemical Stress (GO:0062197)	1989-03-01	0.0426804	0.277233	0	0	4.02693	12.701	FOXO3;ATG7;PPARGC1A
Negative Regulation Of Erythrocyte Differentiation (GO:0045647)	2023-05-01	0.0427536	0.277233	0	0	28.6445	90.2961	HSPA9
C-terminal Protein Lipidation (GO:0006501)	2023-05-01	0.0427536	0.277233	0	0	28.6445	90.2961	ATG7
Negative Regulation Of Heterochromatin Formation (GO:0031452)	2023-05-01	0.0427536	0.277233	0	0	28.6445	90.2961	DYRK1A
Negative Regulation Of Protein Kinase Activity By Regulation Of Protein Phosphorylation (GO:0044387)	2023-05-01	0.0427536	0.277233	0	0	28.6445	90.2961	CORO1C
Regulation Of Macrophage Apoptotic Process (GO:2000109)	2023-05-01	0.0427536	0.277233	0	0	28.6445	90.2961	SIRT1
Regulation Of Macrophage Proliferation (GO:0120040)	2023-05-01	0.0427536	0.277233	0	0	28.6445	90.2961	MAPK1
Aminophospholipid Transport (GO:0015917)	2023-05-01	0.0427536	0.277233	0	0	28.6445	90.2961	ATP8A1
Nephron Tubule Development (GO:0072080)	2023-05-01	0.0427536	0.277233	0	0	28.6445	90.2961	HNF1B
Regulation Of Morphogenesis Of A Branching Structure (GO:0060688)	2023-05-01	0.0427536	0.277233	0	0	28.6445	90.2961	FGFR2
Neurotransmitter-Gated Ion Channel Clustering (GO:0072578)	2023-05-01	0.0427536	0.277233	0	0	28.6445	90.2961	NLGN1
Cell Junction Disassembly (GO:0150146)	2023-05-01	0.0427536	0.277233	0	0	28.6445	90.2961	DKK1
Regulation Of Retrograde Transport, Endosome To Golgi (GO:1905279)	2023-05-01	0.0427536	0.277233	0	0	28.6445	90.2961	ATP9A
Regulation Of Sarcomere Organization (GO:0060297)	2023-05-01	0.0427536	0.277233	0	0	28.6445	90.2961	PROX1
Regulation Of Stress Granule Assembly (GO:0062028)	2023-05-01	0.0427536	0.277233	0	0	28.6445	90.2961	G3BP2
Positive Regulation Of Wnt Signaling Pathway, Planar Cell Polarity Pathway (GO:2000096)	2023-05-01	0.0427536	0.277233	0	0	28.6445	90.2961	DKK1
Ear Development (GO:0043583)	2023-05-01	0.0427536	0.277233	0	0	28.6445	90.2961	NIPBL
Epithelial Tube Branching Involved In Lung Morphogenesis (GO:0060441)	2023-05-01	0.0427536	0.277233	0	0	28.6445	90.2961	FGFR2
Epithelial Tube Formation (GO:0072175)	2023-05-01	0.0427536	0.277233	0	0	28.6445	90.2961	FGFR2
Establishment Of Lymphocyte Polarity (GO:0001767)	2023-05-01	0.0427536	0.277233	0	0	28.6445	90.2961	SNX27
Thiamine-Containing Compound Metabolic Process (GO:0042723)	2023-05-01	0.0427536	0.277233	0	0	28.6445	90.2961	SLC19A2
Glyoxylate Metabolic Process (GO:0046487)	2023-05-01	0.0427536	0.277233	0	0	28.6445	90.2961	MGAT4A
Venous Blood Vessel Morphogenesis (GO:0048845)	2023-05-01	0.0427536	0.277233	0	0	28.6445	90.2961	PROX1
Ventricular Cardiac Muscle Cell Development (GO:0055015)	2023-05-01	0.0427536	0.277233	0	0	28.6445	90.2961	PROX1
Hepatocyte Differentiation (GO:0070365)	2023-05-01	0.0427536	0.277233	0	0	28.6445	90.2961	PROX1
Xenobiotic Transport Across Blood-Brain Barrier (GO:1990962)	2023-05-01	0.0427536	0.277233	0	0	28.6445	90.2961	ABCC1
Positive Regulation Of Tau-Protein Kinase Activity (GO:1902949)	2023-05-01	0.0427536	0.277233	0	0	28.6445	90.2961	DKK1
Pronephros Development (GO:0048793)	2023-05-01	0.0427536	0.277233	0	0	28.6445	90.2961	HNF1B
mRNA 5'-Splice Site Recognition (GO:0000395)	2023-05-01	0.0427536	0.277233	0	0	28.6445	90.2961	PSIP1
Protein Modification By Small Protein Conjugation Or Removal (GO:0070647)	2023-05-01	0.0427536	0.277233	0	0	28.6445	90.2961	ATG7
Multinuclear Osteoclast Differentiation (GO:0072674)	2023-05-01	0.0427536	0.277233	0	0	28.6445	90.2961	SH3PXD2A
Negative Regulation Of Arp2/3 Complex-Mediated Actin Nucleation (GO:0034316)	2023-05-01	0.0427536	0.277233	0	0	28.6445	90.2961	GMFB
Negative Regulation Of Cardiac Muscle Cell Differentiation (GO:2000726)	2023-05-01	0.0427536	0.277233	0	0	28.6445	90.2961	DKK1
Signal Release From Synapse (GO:0099643)	1938-02-01	0.0431221	0.277233	0	0	6.39212	20.095	DNAJC5;STX1A
Positive Regulation Of Myoblast Differentiation (GO:0045663)	1938-02-01	0.0431221	0.277233	0	0	6.39212	20.095	BTG1;ARID2
Proteasomal Protein Catabolic Process (GO:0010498)	5/220	0.043531	0.277233	0	0	2.69864	8.45829	APPBP2;SPOPL;FEM1C;SIRT1;CUL4B
Carboxylic Acid Transmembrane Transport (GO:1905039)	1939-02-01	0.0451989	0.277233	0	0	6.21904	19.2584	ABCC1;SLC38A2
Regulation Of Receptor-Mediated Endocytosis (GO:0048259)	1939-02-01	0.0451989	0.277233	0	0	6.21904	19.2584	DKK1;PICALM
Digestive Tract Development (GO:0048565)	1939-02-01	0.0451989	0.277233	0	0	6.21904	19.2584	NIPBL;FGFR2
Heterochromatin Organization (GO:0070828)	1939-02-01	0.0451989	0.277233	0	0	6.21904	19.2584	PPM1D;SIRT1
Establishment Or Maintenance Of Epithelial Cell Apical/Basal Polarity (GO:0045197)	1940-02-01	0.0473121	0.277233	0	0	6.05508	18.474	PDCD6IP;PARD3B
Positive Regulation Of Stem Cell Population Maintenance (GO:1902459)	1940-02-01	0.0473121	0.277233	0	0	6.05508	18.474	REST;BRMS1L
Negative Regulation Of Cell Population Proliferation (GO:0008285)	7/379	0.0483159	0.277233	0	0	2.19204	6.64185	REST;BTG1;SH3BP4;PROX1;ARID2;PPM1D;PPARGC1A
Peptidyl-Serine Phosphorylation (GO:0018105)	4/158	0.0494204	0.277233	0	0	3.00565	9.03917	PIKFYVE;DYRK1A;MAPK1;HIPK3
Stem Cell Differentiation (GO:0048863)	1941-02-01	0.0494608	0.277233	0	0	5.89952	17.7374	GPM6A;FGFR2
Synaptic Vesicle Exocytosis (GO:0016079)	1941-02-01	0.0494608	0.277233	0	0	5.89952	17.7374	DNAJC5;STX1A
Regulation Of Amide Metabolic Process (GO:0034248)	1941-02-01	0.0494608	0.277233	0	0	5.89952	17.7374	FOXO3;PICALM
Negative Regulation Of Dendritic Spine Development (GO:0061000)	2023-06-01	0.0510837	0.277233	0	0	22.9145	68.1542	NLGN1
Regulation Of Cortisol Biosynthetic Process (GO:2000064)	2023-06-01	0.0510837	0.277233	0	0	22.9145	68.1542	REST
Antigen Processing And Presentation Of Exogenous Peptide Antigen Via MHC Class I (GO:0042590)	2023-06-01	0.0510837	0.277233	0	0	22.9145	68.1542	MFSD6
Neuron Projection Extension Involved In Neuron Projection Guidance (GO:1902284)	2023-06-01	0.0510837	0.277233	0	0	22.9145	68.1542	SEMA3A
Regulation Of Norepinephrine Secretion (GO:0014061)	2023-06-01	0.0510837	0.277233	0	0	22.9145	68.1542	STX1A
Axon Extension Involved In Axon Guidance (GO:0048846)	2023-06-01	0.0510837	0.277233	0	0	22.9145	68.1542	SEMA3A
Nose Development (GO:0043584)	2023-06-01	0.0510837	0.277233	0	0	22.9145	68.1542	PROX1
Nuclear-Transcribed mRNA Catabolic Process, Deadenylation-Independent Decay (GO:0031086)	2023-06-01	0.0510837	0.277233	0	0	22.9145	68.1542	PNRC2
Regulation Of Prostaglandin Biosynthetic Process (GO:0031392)	2023-06-01	0.0510837	0.277233	0	0	22.9145	68.1542	SIRT1
Cardiac Muscle Cell Myoblast Differentiation (GO:0060379)	2023-06-01	0.0510837	0.277233	0	0	22.9145	68.1542	REST
Regulation Of Smooth Muscle Cell Differentiation (GO:0051150)	2023-06-01	0.0510837	0.277233	0	0	22.9145	68.1542	FGFR2
Polyamine Biosynthetic Process (GO:0006596)	2023-06-01	0.0510837	0.277233	0	0	22.9145	68.1542	SLC38A2
Positive Regulation Of B Cell Receptor Signaling Pathway (GO:0050861)	2023-06-01	0.0510837	0.277233	0	0	22.9145	68.1542	SLC39A10
Positive Regulation Of Aspartic-Type Endopeptidase Activity Involved In Amyloid Precursor Protein Catabolic Process (GO:1902961)	2023-06-01	0.0510837	0.277233	0	0	22.9145	68.1542	PICALM
Dendrite Arborization (GO:0140059)	2023-06-01	0.0510837	0.277233	0	0	22.9145	68.1542	SEMA3A
Positive Regulation Of Catecholamine Secretion (GO:0033605)	2023-06-01	0.0510837	0.277233	0	0	22.9145	68.1542	STX1A
Serine Transport (GO:0032329)	2023-06-01	0.0510837	0.277233	0	0	22.9145	68.1542	SLC38A2
Skeletal Muscle Thin Filament Assembly (GO:0030240)	2023-06-01	0.0510837	0.277233	0	0	22.9145	68.1542	PROX1
Positive Regulation Of Fibroblast Apoptotic Process (GO:2000271)	2023-06-01	0.0510837	0.277233	0	0	22.9145	68.1542	BTG1
Establishment Of Mitotic Sister Chromatid Cohesion (GO:0034087)	2023-06-01	0.0510837	0.277233	0	0	22.9145	68.1542	NIPBL
Exocrine System Development (GO:0035272)	2023-06-01	0.0510837	0.277233	0	0	22.9145	68.1542	FGFR2
Synaptic Vesicle Budding From Presynaptic Endocytic Zone Membrane (GO:0016185)	2023-06-01	0.0510837	0.277233	0	0	22.9145	68.1542	PICALM
Positive Regulation Of Lamellipodium Morphogenesis (GO:2000394)	2023-06-01	0.0510837	0.277233	0	0	22.9145	68.1542	CORO1C
Forebrain Neuron Development (GO:0021884)	2023-06-01	0.0510837	0.277233	0	0	22.9145	68.1542	FGFR2
Gland Morphogenesis (GO:0022612)	2023-06-01	0.0510837	0.277233	0	0	22.9145	68.1542	FGFR2
Positive Regulation Of Neurotransmitter Secretion (GO:0001956)	2023-06-01	0.0510837	0.277233	0	0	22.9145	68.1542	NLGN1
White Fat Cell Differentiation (GO:0050872)	2023-06-01	0.0510837	0.277233	0	0	22.9145	68.1542	SIRT1
Intracellular Triglyceride Homeostasis (GO:0035356)	2023-06-01	0.0510837	0.277233	0	0	22.9145	68.1542	SIRT1
Maintenance Of Protein Location In Extracellular Region (GO:0071694)	2023-06-01	0.0510837	0.277233	0	0	22.9145	68.1542	FBN2
rDNA Heterochromatin Formation (GO:0000183)	2023-06-01	0.0510837	0.277233	0	0	22.9145	68.1542	SIRT1
Regulation Of Aldosterone Biosynthetic Process (GO:0032347)	2023-06-01	0.0510837	0.277233	0	0	22.9145	68.1542	REST
Regulation Of Bile Acid Metabolic Process (GO:1904251)	2023-06-01	0.0510837	0.277233	0	0	22.9145	68.1542	SIRT1
Negative Regulation Of Cardiocyte Differentiation (GO:1905208)	2023-06-01	0.0510837	0.277233	0	0	22.9145	68.1542	DKK1
Cardiac Ventricle Morphogenesis (GO:0003208)	1942-02-01	0.0516442	0.277233	0	0	5.75174	17.0446	PROX1;FGFR2
Cellular Response To Glucose Starvation (GO:0042149)	1942-02-01	0.0516442	0.277233	0	0	5.75174	17.0446	FOXO3;SIRT1
Ceramide Biosynthetic Process (GO:0046513)	1942-02-01	0.0516442	0.277233	0	0	5.75174	17.0446	CERS6;ST8SIA3
Negative Regulation Of I-kappaB kinase/NF-kappaB Signaling (GO:0043124)	1942-02-01	0.0516442	0.277233	0	0	5.75174	17.0446	OTUD7B;SIRT1
Regulation Of Filopodium Assembly (GO:0051489)	1943-02-01	0.0538615	0.277233	0	0	5.61117	16.3921	GPM6A;NLGN1
Neurotransmitter Secretion (GO:0007269)	1943-02-01	0.0538615	0.277233	0	0	5.61117	16.3921	DNAJC5;STX1A
Skeletal System Morphogenesis (GO:0048705)	1943-02-01	0.0538615	0.277233	0	0	5.61117	16.3921	FBN2;FGFR2
Intracellular Glucose Homeostasis (GO:0001678)	1943-02-01	0.0538615	0.277233	0	0	5.61117	16.3921	PPARGC1A;SIRT1
Regulation Of JUN Kinase Activity (GO:0043506)	1943-02-01	0.0538615	0.277233	0	0	5.61117	16.3921	DKK1;HIPK3
Positive Regulation Of GTPase Activity (GO:0043547)	5/234	0.0540622	0.277233	0	0	2.53185	7.38697	SOS1;RAPGEF6;TBC1D15;CORO1C;PICALM
Neural Crest Cell Development (GO:0014032)	1944-02-01	0.0561122	0.277233	0	0	5.4773	15.7768	SEMA3A;CORO1C
Synaptic Vesicle Recycling (GO:0036465)	1944-02-01	0.0561122	0.277233	0	0	5.4773	15.7768	NLGN1;STX1A
Positive Regulation Of Osteoblast Differentiation (GO:0045669)	1944-02-01	0.0561122	0.277233	0	0	5.4773	15.7768	FBN2;RUNX2
Protein Transport (GO:0015031)	6/313	0.0563259	0.277233	0	0	2.27071	6.53192	HSPA9;SEC23IP;SNX27;RABL3;ANK3;STX1A
Membrane Organization (GO:0061024)	4/167	0.0582865	0.277233	0	0	2.8384	8.06782	PDCD6IP;ANK3;CORO1C;PICALM
Natural Killer Cell Activation (GO:0030101)	1945-02-01	0.0583953	0.277233	0	0	5.34965	15.1958	SNX27;RABL3
Positive Regulation Of Gene Expression (GO:0010628)	8/480	0.0591764	0.277233	0	0	1.97611	5.58692	DYRK1A;RBM20;KRAS;ANK3;DKK1;PPARGC1A;SLC38A2;WNT3
Regulation Of Endodeoxyribonuclease Activity (GO:0032071)	2023-07-01	0.0593418	0.277233	0	0	19.0944	53.9311	SIRT1
Negative Regulation Of Keratinocyte Proliferation (GO:0010839)	2023-07-01	0.0593418	0.277233	0	0	19.0944	53.9311	FGFR2
Negative Regulation Of Peptidyl-Lysine Acetylation (GO:2000757)	2023-07-01	0.0593418	0.277233	0	0	19.0944	53.9311	SIRT1
SREBP Signaling Pathway (GO:0032933)	2023-07-01	0.0593418	0.277233	0	0	19.0944	53.9311	INSIG2
Regulation Of Lipoprotein Metabolic Process (GO:0050746)	2023-07-01	0.0593418	0.277233	0	0	19.0944	53.9311	RABL3
Regulation Of Mesenchymal Stem Cell Differentiation (GO:2000739)	2023-07-01	0.0593418	0.277233	0	0	19.0944	53.9311	REST
Neuron Projection Arborization (GO:0140058)	2023-07-01	0.0593418	0.277233	0	0	19.0944	53.9311	NLGN1
Nucleolar Chromatin Organization (GO:1990700)	2023-07-01	0.0593418	0.277233	0	0	19.0944	53.9311	SIRT1
Regulation Of Protein Localization To Cilium (GO:1903564)	2023-07-01	0.0593418	0.277233	0	0	19.0944	53.9311	GDI2
Peptidyl-Lysine Deacetylation (GO:0034983)	2023-07-01	0.0593418	0.277233	0	0	19.0944	53.9311	SIRT1
Cellular Response To Leptin Stimulus (GO:0044320)	2023-07-01	0.0593418	0.277233	0	0	19.0944	53.9311	SIRT1
Positive Regulation Of Arp2/3 Complex-Mediated Actin Nucleation (GO:2000601)	2023-07-01	0.0593418	0.277233	0	0	19.0944	53.9311	WASF3
Positive Regulation Of Adipose Tissue Development (GO:1904179)	2023-07-01	0.0593418	0.277233	0	0	19.0944	53.9311	SIRT1
Positive Regulation Of Aspartic-Type Peptidase Activity (GO:1905247)	2023-07-01	0.0593418	0.277233	0	0	19.0944	53.9311	PICALM
Cytochrome Complex Assembly (GO:0017004)	2023-07-01	0.0593418	0.277233	0	0	19.0944	53.9311	COX18
Cytoplasmic Sequestering Of NF-kappaB (GO:0007253)	2023-07-01	0.0593418	0.277233	0	0	19.0944	53.9311	G3BP2
Deadenylation-Dependent Decapping Of Nuclear-Transcribed mRNA (GO:0000290)	2023-07-01	0.0593418	0.277233	0	0	19.0944	53.9311	DCP2
Depyrimidination (GO:0045008)	2023-07-01	0.0593418	0.277233	0	0	19.0944	53.9311	TDG
Sialylation (GO:0097503)	2023-07-01	0.0593418	0.277233	0	0	19.0944	53.9311	ST8SIA3
Single Strand Break Repair (GO:0000012)	2023-07-01	0.0593418	0.277233	0	0	19.0944	53.9311	SIRT1
Spermidine Metabolic Process (GO:0008216)	2023-07-01	0.0593418	0.277233	0	0	19.0944	53.9311	SLC38A2
Establishment Of Centrosome Localization (GO:0051660)	2023-07-01	0.0593418	0.277233	0	0	19.0944	53.9311	PARD3B
Stress-Induced Premature Senescence (GO:0090400)	2023-07-01	0.0593418	0.277233	0	0	19.0944	53.9311	SIRT1
Positive Regulation Of Membrane Potential (GO:0045838)	2023-07-01	0.0593418	0.277233	0	0	19.0944	53.9311	ANK3
Positive Regulation Of Myeloid Cell Apoptotic Process (GO:0033034)	2023-07-01	0.0593418	0.277233	0	0	19.0944	53.9311	SIRT1
Venous Blood Vessel Development (GO:0060841)	2023-07-01	0.0593418	0.277233	0	0	19.0944	53.9311	PROX1
Positive Regulation Of Synaptic Transmission, GABAergic (GO:0032230)	2023-07-01	0.0593418	0.277233	0	0	19.0944	53.9311	NLGN1
Late Nucleophagy (GO:0044805)	2023-07-01	0.0593418	0.277233	0	0	19.0944	53.9311	ATG7
Positive Regulation Of Vascular Associated Smooth Muscle Cell Migration (GO:1904754)	2023-07-01	0.0593418	0.277233	0	0	19.0944	53.9311	DOCK4
Lens Fiber Cell Development (GO:0070307)	2023-07-01	0.0593418	0.277233	0	0	19.0944	53.9311	PROX1
Postsynaptic Density Organization (GO:0097106)	2023-07-01	0.0593418	0.277233	0	0	19.0944	53.9311	NLGN1
Postsynaptic Membrane Assembly (GO:0097104)	2023-07-01	0.0593418	0.277233	0	0	19.0944	53.9311	NLGN1
Lymphatic Endothelial Cell Differentiation (GO:0060836)	2023-07-01	0.0593418	0.277233	0	0	19.0944	53.9311	PROX1
Protein Deubiquitination Involved In Ubiquitin-Dependent Protein Catabolic Process (GO:0071947)	2023-07-01	0.0593418	0.277233	0	0	19.0944	53.9311	OTUD7B
Natural Killer Cell Differentiation (GO:0001779)	2023-07-01	0.0593418	0.277233	0	0	19.0944	53.9311	RABL3
Negative Regulation Of Actin Nucleation (GO:0051126)	2023-07-01	0.0593418	0.277233	0	0	19.0944	53.9311	GMFB
Negative Regulation Of cAMP-dependent Protein Kinase Activity (GO:2000480)	2023-07-01	0.0593418	0.277233	0	0	19.0944	53.9311	SIRT1
Negative Regulation Of Circadian Rhythm (GO:0042754)	2023-07-01	0.0593418	0.277233	0	0	19.0944	53.9311	SFPQ
Brain Development (GO:0007420)	4/169	0.060365	0.277233	0	0	2.80371	7.87098	NIPBL;FOXG1;ZIC1;PROX1
Amino Acid Transport (GO:0006865)	1946-02-01	0.0607101	0.277233	0	0	5.2278	14.6464	SH3BP4;SLC38A2
Protein Sumoylation (GO:0016925)	1946-02-01	0.0607101	0.277233	0	0	5.2278	14.6464	SENP5;STX1A
Positive Regulation Of Programmed Cell Death (GO:0043068)	5/245	0.0632886	0.277233	0	0	2.41445	6.664	REST;USP27X;FOXO3;ATG7;SIRT1
Regulation Of Neuron Apoptotic Process (GO:0043523)	3/105	0.0638207	0.277233	0	0	3.3925	9.33507	FOXO3;DKK1;PPARGC1A
Post-Translational Protein Modification (GO:0043687)	1948-02-01	0.0654323	0.277233	0	0	5	13.6337	ESCO1;STT3A
Positive Regulation Of Autophagy (GO:0010508)	3/107	0.0667478	0.277233	0	0	3.32692	9.00543	SH3BP4;FOXO3;SIRT1
Regulation Of Endothelial Cell Differentiation (GO:0045601)	2023-08-01	0.0675283	0.277233	0	0	16.3658	44.1093	BTG1
Regulation Of Fibroblast Apoptotic Process (GO:2000269)	2023-08-01	0.0675283	0.277233	0	0	16.3658	44.1093	BTG1
Regulation Of Helicase Activity (GO:0051095)	2023-08-01	0.0675283	0.277233	0	0	16.3658	44.1093	SIRT1
Negative Regulation Of Regulated Secretory Pathway (GO:1903306)	2023-08-01	0.0675283	0.277233	0	0	16.3658	44.1093	REST
Amyloid-Beta Formation (GO:0034205)	2023-08-01	0.0675283	0.277233	0	0	16.3658	44.1093	DYRK1A
Negative Regulation Of Triglyceride Metabolic Process (GO:0090209)	2023-08-01	0.0675283	0.277233	0	0	16.3658	44.1093	SIRT1
Autophagosome-Lysosome Fusion (GO:0061909)	2023-08-01	0.0675283	0.277233	0	0	16.3658	44.1093	PLEKHM1
Regulation Of Organ Growth (GO:0046620)	2023-08-01	0.0675283	0.277233	0	0	16.3658	44.1093	WWC3
Nucleic Acid Transport (GO:0050657)	2023-08-01	0.0675283	0.277233	0	0	16.3658	44.1093	RBFOX1
Brown Fat Cell Differentiation (GO:0050873)	2023-08-01	0.0675283	0.277233	0	0	16.3658	44.1093	PPARGC1A
Cardioblast Differentiation (GO:0010002)	2023-08-01	0.0675283	0.277233	0	0	16.3658	44.1093	REST
Positive Regulation Of ATP Biosynthetic Process (GO:2001171)	2023-08-01	0.0675283	0.277233	0	0	16.3658	44.1093	PPARGC1A
Cellular Response To Sterol Depletion (GO:0071501)	2023-08-01	0.0675283	0.277233	0	0	16.3658	44.1093	INSIG2
Positive Regulation Of Adaptive Immune Response (GO:0002821)	2023-08-01	0.0675283	0.277233	0	0	16.3658	44.1093	SIRT1
Commissural Neuron Axon Guidance (GO:0071679)	2023-08-01	0.0675283	0.277233	0	0	16.3658	44.1093	NCAM1
Positive Regulation Of Calcium Ion-Dependent Exocytosis (GO:0045956)	2023-08-01	0.0675283	0.277233	0	0	16.3658	44.1093	STX1A
Response To Leptin (GO:0044321)	2023-08-01	0.0675283	0.277233	0	0	16.3658	44.1093	SIRT1
Semaphorin-Plexin Signaling Pathway Involved In Axon Guidance (GO:1902287)	2023-08-01	0.0675283	0.277233	0	0	16.3658	44.1093	PLXNA4
Sensory Organ Morphogenesis (GO:0090596)	2023-08-01	0.0675283	0.277233	0	0	16.3658	44.1093	NIPBL
Embryonic Digestive Tract Morphogenesis (GO:0048557)	2023-08-01	0.0675283	0.277233	0	0	16.3658	44.1093	NIPBL
Embryonic Forelimb Morphogenesis (GO:0035115)	2023-08-01	0.0675283	0.277233	0	0	16.3658	44.1093	NIPBL
Skeletal Myofibril Assembly (GO:0014866)	2023-08-01	0.0675283	0.277233	0	0	16.3658	44.1093	PROX1
Establishment Of Protein Localization To Chromatin (GO:0071169)	2023-08-01	0.0675283	0.277233	0	0	16.3658	44.1093	NIPBL
Sympathetic Ganglion Development (GO:0061549)	2023-08-01	0.0675283	0.277233	0	0	16.3658	44.1093	SEMA3A
Synapse Pruning (GO:0098883)	2023-08-01	0.0675283	0.277233	0	0	16.3658	44.1093	DKK1
Positive Regulation Of Macrophage Cytokine Production (GO:0060907)	2023-08-01	0.0675283	0.277233	0	0	16.3658	44.1093	SIRT1
Glutamine Transport (GO:0006868)	2023-08-01	0.0675283	0.277233	0	0	16.3658	44.1093	SLC38A2
Ubiquitin-Dependent Protein Catabolic Process Via The C-end Degron Rule Pathway (GO:0140627)	2023-08-01	0.0675283	0.277233	0	0	16.3658	44.1093	FEM1C
Leptin-Mediated Signaling Pathway (GO:0033210)	2023-08-01	0.0675283	0.277233	0	0	16.3658	44.1093	SIRT1
Presynaptic Membrane Assembly (GO:0097105)	2023-08-01	0.0675283	0.277233	0	0	16.3658	44.1093	NLGN1
Proline Transport (GO:0015824)	2023-08-01	0.0675283	0.277233	0	0	16.3658	44.1093	SLC38A2
Maintenance Of Apical/Basal Cell Polarity (GO:0035090)	2023-08-01	0.0675283	0.277233	0	0	16.3658	44.1093	PDCD6IP
Maintenance Of Epithelial Cell Apical/Basal Polarity (GO:0045199)	2023-08-01	0.0675283	0.277233	0	0	16.3658	44.1093	PDCD6IP
Pyrimidine-Containing Compound Metabolic Process (GO:0072527)	2023-08-01	0.0675283	0.277233	0	0	16.3658	44.1093	SLC19A2
Regulation Of DNA-templated Transcription Initiation (GO:2000142)	2023-08-01	0.0675283	0.277233	0	0	16.3658	44.1093	PPM1D
Regulation Of Wnt Signaling Pathway, Planar Cell Polarity Pathway (GO:2000095)	2023-08-01	0.0675283	0.277233	0	0	16.3658	44.1093	DKK1
Regulation Of Aspartic-Type Endopeptidase Activity Involved In Amyloid Precursor Protein Catabolic Process (GO:1902959)	2023-08-01	0.0675283	0.277233	0	0	16.3658	44.1093	PICALM
Regulation Of Wnt Signaling Pathway (GO:0030111)	3/109	0.0697354	0.277233	0	0	3.26382	8.69171	CCNYL1;DKK1;FGFR2
Plasma Membrane Bounded Cell Projection Morphogenesis (GO:0120039)	1950-02-01	0.070273	0.277233	0	0	4.79118	12.7224	GPM6A;NLGN1
Positive Regulation Of Cell Death (GO:0010942)	1950-02-01	0.070273	0.277233	0	0	4.79118	12.7224	REST;PICALM
Regulation Of Cell Population Proliferation (GO:0042127)	11/766	0.0715826	0.277233	0	0	1.70464	4.49496	REST;BTG1;ACER3;SH3BP4;KRAS;PROX1;ARID2;SOS1;PPM1D;SIRT1;FGFR2
Endosomal Transport (GO:0016197)	4/180	0.072489	0.277233	0	0	2.62701	6.89411	PIKFYVE;SNX27;CORO1C;PICALM
Regulation Of Smoothened Signaling Pathway (GO:0008589)	1951-02-01	0.0727361	0.277233	0	0	4.69317	12.3004	ZIC1;FGFR2
Regulation Of Synapse Assembly (GO:0051963)	1951-02-01	0.0727361	0.277233	0	0	4.69317	12.3004	NLGN1;LRRTM3
Regulation Of Telomere Maintenance Via Telomerase (GO:0032210)	1951-02-01	0.0727361	0.277233	0	0	4.69317	12.3004	MAPK1;DCP2
Positive Regulation Of DNA Recombination (GO:0045911)	1951-02-01	0.0727361	0.277233	0	0	4.69317	12.3004	EPC1;ARID2
Regulated Exocytosis (GO:0045055)	1951-02-01	0.0727361	0.277233	0	0	4.69317	12.3004	DNAJC5;STX1A
Negative Regulation Of Transmembrane Receptor Protein Serine/Threonine Kinase Signaling Pathway (GO:0090101)	3/111	0.0727827	0.277233	0	0	3.20305	8.39289	BRMS1L;DKK1;SIRT1
Double-Strand Break Repair Via Homologous Recombination (GO:0000724)	3/111	0.0727827	0.277233	0	0	3.20305	8.39289	NIPBL;SFPQ;EPC1
Organelle Organization (GO:0006996)	7/418	0.0733494	0.277233	0	0	1.98005	5.17293	TMEM135;PIKFYVE;SEC23IP;PDCD6IP;DST;PPARGC1A;WASF3
Negative Regulation Of Gene Expression (GO:0010629)	6/336	0.0738229	0.277233	0	0	2.10996	5.49873	REST;EPC1;PPM1D;SIRT1;DCP2;PICALM
Protein Deubiquitination (GO:0016579)	3/112	0.0743284	0.277233	0	0	3.17351	8.24878	USP15;USP27X;OTUD7B
Cell Cycle G1/S Phase Transition (GO:0044843)	1952-02-01	0.0752268	0.277233	0	0	4.59907	11.8989	CUL5;CUL4B
Cellular Response To Ionizing Radiation (GO:0071479)	1952-02-01	0.0752268	0.277233	0	0	4.59907	11.8989	NIPBL;SIRT1
Regulation Of Hair Cycle (GO:0042634)	2023-09-01	0.0756441	0.277233	0	0	14.3194	36.9685	NIPBL
Regulation Of Histone Methylation (GO:0031060)	2023-09-01	0.0756441	0.277233	0	0	14.3194	36.9685	SIRT1
Wnt Signaling Pathway Involved In Midbrain Dopaminergic Neuron Differentiation (GO:1904953)	2023-09-01	0.0756441	0.277233	0	0	14.3194	36.9685	WNT3
Negative Regulation Of Protein Localization To Cell Surface (GO:2000009)	2023-09-01	0.0756441	0.277233	0	0	14.3194	36.9685	PICALM
Negative Regulation Of Transcription By Competitive Promoter Binding (GO:0010944)	2023-09-01	0.0756441	0.277233	0	0	14.3194	36.9685	DACH1
Regulation Of Protein Acetylation (GO:1901983)	2023-09-01	0.0756441	0.277233	0	0	14.3194	36.9685	SIRT1
Regulation Of Protein Lipidation (GO:1903059)	2023-09-01	0.0756441	0.277233	0	0	14.3194	36.9685	RABL3
Regulation Of Store-Operated Calcium Entry (GO:2001256)	2023-09-01	0.0756441	0.277233	0	0	14.3194	36.9685	HOMER2
Piecemeal Microautophagy Of The Nucleus (GO:0034727)	2023-09-01	0.0756441	0.277233	0	0	14.3194	36.9685	ATG7
Regulation Of Tau-Protein Kinase Activity (GO:1902947)	2023-09-01	0.0756441	0.277233	0	0	14.3194	36.9685	DKK1
Positive Regulation Of ATP Metabolic Process (GO:1903580)	2023-09-01	0.0756441	0.277233	0	0	14.3194	36.9685	PPARGC1A
Positive Regulation Of RIG-I Signaling Pathway (GO:1900246)	2023-09-01	0.0756441	0.277233	0	0	14.3194	36.9685	USP15
Dosage Compensation (GO:0007549)	2023-09-01	0.0756441	0.277233	0	0	14.3194	36.9685	YTHDC1
Embryonic Eye Morphogenesis (GO:0048048)	2023-09-01	0.0756441	0.277233	0	0	14.3194	36.9685	FBN2
Sequestering Of Extracellular Ligand From Receptor (GO:0035581)	2023-09-01	0.0756441	0.277233	0	0	14.3194	36.9685	FBN2
Endodermal Cell Fate Commitment (GO:0001711)	2023-09-01	0.0756441	0.277233	0	0	14.3194	36.9685	RTF1
Smooth Muscle Tissue Development (GO:0048745)	2023-09-01	0.0756441	0.277233	0	0	14.3194	36.9685	PROX1
Excitatory Synapse Assembly (GO:1904861)	2023-09-01	0.0756441	0.277233	0	0	14.3194	36.9685	NLGN1
Synaptic Vesicle Fusion To Presynaptic Active Zone Membrane (GO:0031629)	2023-09-01	0.0756441	0.277233	0	0	14.3194	36.9685	STX1A
Positive Regulation Of Leukocyte Apoptotic Process (GO:2000108)	2023-09-01	0.0756441	0.277233	0	0	14.3194	36.9685	SIRT1
Positive Regulation Of Lipase Activity (GO:0060193)	2023-09-01	0.0756441	0.277233	0	0	14.3194	36.9685	FGFR2
Forelimb Morphogenesis (GO:0035136)	2023-09-01	0.0756441	0.277233	0	0	14.3194	36.9685	NIPBL
Positive Regulation Of Mesenchymal Cell Proliferation (GO:0002053)	2023-09-01	0.0756441	0.277233	0	0	14.3194	36.9685	FGFR2
Positive Regulation Of Sodium Ion Transmembrane Transport (GO:1902307)	2023-09-01	0.0756441	0.277233	0	0	14.3194	36.9685	ATP1B1
Postsynapse Assembly (GO:0099068)	2023-09-01	0.0756441	0.277233	0	0	14.3194	36.9685	NLGN1
Presynaptic Membrane Organization (GO:0097090)	2023-09-01	0.0756441	0.277233	0	0	14.3194	36.9685	NLGN1
Protein K11-linked Deubiquitination (GO:0035871)	2023-09-01	0.0756441	0.277233	0	0	14.3194	36.9685	OTUD7B
Motor Neuron Axon Guidance (GO:0008045)	2023-09-01	0.0756441	0.277233	0	0	14.3194	36.9685	SEMA3A
Regulation Of Cardiac Muscle Cell Differentiation (GO:2000725)	2023-09-01	0.0756441	0.277233	0	0	14.3194	36.9685	DKK1
Actin Polymerization Or Depolymerization (GO:0008154)	1953-02-01	0.0777444	0.281519	0	0	4.50866	11.5166	ENAH;WASF3
Regulation Of Macromolecule Biosynthetic Process (GO:0010556)	1953-02-01	0.0777444	0.281519	0	0	4.50866	11.5166	RABL3;FOXO3
Carboxylic Acid Transport (GO:0046942)	1953-02-01	0.0777444	0.281519	0	0	4.50866	11.5166	ABCC1;SLC38A2
Glycoprotein Metabolic Process (GO:0009100)	1953-02-01	0.0777444	0.281519	0	0	4.50866	11.5166	MGAT4A;ST8SIA3
Negative Regulation Of Neuron Projection Development (GO:0010977)	1954-02-01	0.0802884	0.281519	0	0	4.42174	11.1522	NLGN1;SEMA3A
Regulation Of Myoblast Differentiation (GO:0045661)	1954-02-01	0.0802884	0.281519	0	0	4.42174	11.1522	BTG1;ARID2
Peptidyl-Tyrosine Modification (GO:0018212)	1954-02-01	0.0802884	0.281519	0	0	4.42174	11.1522	DYRK1A;FGFR2
Mesenchymal Cell Differentiation (GO:0048762)	1954-02-01	0.0802884	0.281519	0	0	4.42174	11.1522	SLC39A10;FGFR2
Negative Regulation Of TOR Signaling (GO:0032007)	1954-02-01	0.0802884	0.281519	0	0	4.42174	11.1522	SH3BP4;SIRT1
Cellular Response To Oxidative Stress (GO:0034599)	3/117	0.0822733	0.281519	0	0	3.03355	7.57692	MAPK1;FOXO3;PPARGC1A
Neuron Migration (GO:0001764)	1955-02-01	0.082858	0.281519	0	0	4.33809	10.8046	GPM6A;SEMA3A
Regulation Of Synaptic Transmission, Glutamatergic (GO:0051966)	1955-02-01	0.082858	0.281519	0	0	4.33809	10.8046	NLGN1;SLC38A2
Ceramide Metabolic Process (GO:0006672)	1955-02-01	0.082858	0.281519	0	0	4.33809	10.8046	CERS6;ACER3
Negative Regulation Of Dephosphorylation (GO:0035305)	2023-10-01	0.0836896	0.281519	0	0	12.7277	31.5728	YWHAB
Negative Regulation Of Exocytosis (GO:0045920)	2023-10-01	0.0836896	0.281519	0	0	12.7277	31.5728	ATP9A
Rap Protein Signal Transduction (GO:0032486)	2023-10-01	0.0836896	0.281519	0	0	12.7277	31.5728	RAP2C
Regulation Of Lamellipodium Morphogenesis (GO:2000392)	2023-10-01	0.0836896	0.281519	0	0	12.7277	31.5728	CORO1C
Negative Regulation Of Steroid Biosynthetic Process (GO:0010894)	2023-10-01	0.0836896	0.281519	0	0	12.7277	31.5728	PROX1
Nuclear RNA Surveillance (GO:0071027)	2023-10-01	0.0836896	0.281519	0	0	12.7277	31.5728	ZC3H4
Regulation Of Peptidyl-Lysine Acetylation (GO:2000756)	2023-10-01	0.0836896	0.281519	0	0	12.7277	31.5728	SIRT1
Regulation Of Peroxisome Proliferator Activated Receptor Signaling Pathway (GO:0035358)	2023-10-01	0.0836896	0.281519	0	0	12.7277	31.5728	SIRT1
Regulation Of Phospholipase Activity (GO:0010517)	2023-10-01	0.0836896	0.281519	0	0	12.7277	31.5728	FGFR2
Cardiac Muscle Cell Membrane Repolarization (GO:0099622)	2023-10-01	0.0836896	0.281519	0	0	12.7277	31.5728	ATP1B1
Regulation Of Smooth Muscle Cell Apoptotic Process (GO:0034391)	2023-10-01	0.0836896	0.281519	0	0	12.7277	31.5728	SIRT1
Positive Regulation Of MHC Class II Biosynthetic Process (GO:0045348)	2023-10-01	0.0836896	0.281519	0	0	12.7277	31.5728	SIRT1
Positive Regulation Of Actin Nucleation (GO:0051127)	2023-10-01	0.0836896	0.281519	0	0	12.7277	31.5728	WASF3
Positive Regulation Of Bone Resorption (GO:0045780)	2023-10-01	0.0836896	0.281519	0	0	12.7277	31.5728	PLEKHM1
Positive Regulation Of Cellular Senescence (GO:2000774)	2023-10-01	0.0836896	0.281519	0	0	12.7277	31.5728	SIRT1
Signal Release (GO:0023061)	2023-10-01	0.0836896	0.281519	0	0	12.7277	31.5728	KPNA4
Steroid Hormone Mediated Signaling Pathway (GO:0043401)	2023-10-01	0.0836896	0.281519	0	0	12.7277	31.5728	MAPK1
Fatty Acid Homeostasis (GO:0055089)	2023-10-01	0.0836896	0.281519	0	0	12.7277	31.5728	SIRT1
Positive Regulation Of Non-Canonical Wnt Signaling Pathway (GO:2000052)	2023-10-01	0.0836896	0.281519	0	0	12.7277	31.5728	DKK1
Maintenance Of Synapse Structure (GO:0099558)	2023-10-01	0.0836896	0.281519	0	0	12.7277	31.5728	NLGN1
Receptor-Mediated Endocytosis Of Virus By Host Cell (GO:0019065)	2023-10-01	0.0836896	0.281519	0	0	12.7277	31.5728	PIKFYVE
Regulation Of Biosynthetic Process (GO:0009889)	2023-10-01	0.0836896	0.281519	0	0	12.7277	31.5728	PIKFYVE
Nervous System Development (GO:0007399)	7/433	0.0847017	0.284257	0	0	1.90886	4.71224	GPM6A;RBFOX1;NLGN1;GMFB;ZIC1;DYRK1A;PROX1
Regulation Of Stem Cell Population Maintenance (GO:2000036)	1956-02-01	0.0854525	0.284938	0	0	4.25754	10.4727	REST;BRMS1L
Regulation Of Transcription Initiation By RNA Polymerase II (GO:0060260)	1957-02-01	0.0880715	0.284938	0	0	4.17992	10.1555	HNF1B;PPM1D
Post-Transcriptional Regulation Of Gene Expression (GO:0010608)	1957-02-01	0.0880715	0.284938	0	0	4.17992	10.1555	YTHDC1;FOXO3
Membrane Lipid Biosynthetic Process (GO:0046467)	1957-02-01	0.0880715	0.284938	0	0	4.17992	10.1555	CERS6;ACER3
Regulation Of Apoptotic Process (GO:0042981)	10/705	0.0887217	0.284938	0	0	1.67845	4.06563	HSPA9;REST;USP27X;EPC1;FOXO3;FBXO11;DKK1;ATG7;SIRT1;HIPK3
Regulation Of Neuron Death (GO:1901214)	1958-02-01	0.0907143	0.284938	0	0	4.10507	9.85232	DKK1;PICALM
Renal System Development (GO:0072001)	1958-02-01	0.0907143	0.284938	0	0	4.10507	9.85232	HNF1B;PROX1
Glycosaminoglycan Biosynthetic Process (GO:0006024)	1958-02-01	0.0907143	0.284938	0	0	4.10507	9.85232	CHST11;CHSY1
Regulation Of Cytoplasmic Transport (GO:1903649)	2023-11-01	0.0916655	0.284938	0	0	11.4543	27.3714	MAPK1
DNA Methylation-Dependent Heterochromatin Formation (GO:0006346)	2023-11-01	0.0916655	0.284938	0	0	11.4543	27.3714	SIRT1
Regulation Of Endocytic Recycling (GO:2001135)	2023-11-01	0.0916655	0.284938	0	0	11.4543	27.3714	ATP9A
Negative Regulation Of Microtubule Polymerization (GO:0031115)	2023-11-01	0.0916655	0.284938	0	0	11.4543	27.3714	DYRK1A
Regulation Of Mesenchymal Cell Proliferation (GO:0010464)	2023-11-01	0.0916655	0.284938	0	0	11.4543	27.3714	FGFR2
Base-Excision Repair, AP Site Formation (GO:0006285)	2023-11-01	0.0916655	0.284938	0	0	11.4543	27.3714	TDG
Biogenic Amine Biosynthetic Process (GO:0042401)	2023-11-01	0.0916655	0.284938	0	0	11.4543	27.3714	SLC38A2
Cell Differentiation In Hindbrain (GO:0021533)	2023-11-01	0.0916655	0.284938	0	0	11.4543	27.3714	PROX1
Phagosome-Lysosome Fusion (GO:0090385)	2023-11-01	0.0916655	0.284938	0	0	11.4543	27.3714	PIKFYVE
Regulation Of Stress-Activated Protein Kinase Signaling Cascade (GO:0070302)	2023-11-01	0.0916655	0.284938	0	0	11.4543	27.3714	MAPK1
Polyamine Metabolic Process (GO:0006595)	2023-11-01	0.0916655	0.284938	0	0	11.4543	27.3714	SLC38A2
Cellular Response To Nitrogen Levels (GO:0043562)	2023-11-01	0.0916655	0.284938	0	0	11.4543	27.3714	ATG7
Cellular Response To Nitrogen Starvation (GO:0006995)	2023-11-01	0.0916655	0.284938	0	0	11.4543	27.3714	ATG7
Response To X-ray (GO:0010165)	2023-11-01	0.0916655	0.284938	0	0	11.4543	27.3714	NIPBL
Positive Regulation Of Behavior (GO:0048520)	2023-11-01	0.0916655	0.284938	0	0	11.4543	27.3714	NLGN1
Positive Regulation Of Circadian Rhythm (GO:0042753)	2023-11-01	0.0916655	0.284938	0	0	11.4543	27.3714	NLGN1
Dosage Compensation By Inactivation Of X Chromosome (GO:0009048)	2023-11-01	0.0916655	0.284938	0	0	11.4543	27.3714	YTHDC1
Ganglion Development (GO:0061548)	2023-11-01	0.0916655	0.284938	0	0	11.4543	27.3714	SEMA3A
Presynapse Organization (GO:0099172)	2023-11-01	0.0916655	0.284938	0	0	11.4543	27.3714	NLGN1
Lysosomal Microautophagy (GO:0016237)	2023-11-01	0.0916655	0.284938	0	0	11.4543	27.3714	ATG7
Maintenance Of Protein Localization In Endoplasmic Reticulum (GO:0035437)	2023-11-01	0.0916655	0.284938	0	0	11.4543	27.3714	INSIG2
Mitochondrion Distribution (GO:0048311)	2023-11-01	0.0916655	0.284938	0	0	11.4543	27.3714	ATCAY
Regulation Of Adipose Tissue Development (GO:1904177)	2023-11-01	0.0916655	0.284938	0	0	11.4543	27.3714	SIRT1
Regulation Of Amyloid Precursor Protein Catabolic Process (GO:1902991)	2023-11-01	0.0916655	0.284938	0	0	11.4543	27.3714	PICALM
Negative Regulation Of calcineurin-NFAT Signaling Cascade (GO:0070885)	2023-11-01	0.0916655	0.284938	0	0	11.4543	27.3714	HOMER2
Negative Regulation Of Calcineurin-Mediated Signaling (GO:0106057)	2023-11-01	0.0916655	0.284938	0	0	11.4543	27.3714	HOMER2
Positive Regulation Of Epithelial Cell Proliferation (GO:0050679)	3/123	0.092267	0.285927	0	0	2.88099	6.86561	PROX1;SIRT1;FGFR2
Protein Modification Process (GO:0036211)	10/711	0.092538	0.285927	0	0	1.66356	3.95951	GMFB;MGAT4A;ST8SIA3;DYRK1A;STT3A;MAPK1;PPM1D;FBXO11;ATG7;HIPK3
Regulation Of miRNA Transcription (GO:1902893)	1959-02-01	0.0933802	0.285927	0	0	4.03284	9.56218	REST;FOXO3
Regulation Of Multicellular Organismal Development (GO:2000026)	1959-02-01	0.0933802	0.285927	0	0	4.03284	9.56218	NIPBL;TDG
Chordate Embryonic Development (GO:0043009)	1959-02-01	0.0933802	0.285927	0	0	4.03284	9.56218	PROX1;FGFR2
Heart Morphogenesis (GO:0003007)	1959-02-01	0.0933802	0.285927	0	0	4.03284	9.56218	NIPBL;RBM20
Mitotic Cytokinesis (GO:0000281)	1959-02-01	0.0933802	0.285927	0	0	4.03284	9.56218	ANLN;PDCD6IP
Negative Regulation Of Growth (GO:0045926)	3/124	0.0939797	0.28652	0	0	2.85704	6.75597	BTG1;SH3BP4;SIRT1
Neuron Projection Guidance (GO:0097485)	3/124	0.0939797	0.28652	0	0	2.85704	6.75597	ENAH;SEMA3A;SOS1
Regulation Of Mitotic Cell Cycle (GO:0007346)	3/125	0.0957054	0.28652	0	0	2.83348	6.6487	BTG1;SIRT1;TTC28
Negative Regulation Of Cell Growth (GO:0030308)	3/125	0.0957054	0.28652	0	0	2.83348	6.6487	BTG1;SH3BP4;SIRT1
protein-DNA Complex Organization (GO:0071824)	1960-02-01	0.0960687	0.28652	0	0	3.96311	9.28435	SATB1;SIRT1
Protein-Containing Complex Organization (GO:0043933)	3/126	0.0974441	0.28652	0	0	2.8103	6.54371	PPARGC1A;WASF3;PICALM
BMP Signaling Pathway (GO:0030509)	1961-02-01	0.0987792	0.28652	0	0	3.89574	9.01813	USP15;RUNX2
Positive Regulation Of Organelle Assembly (GO:1902117)	1961-02-01	0.0987792	0.28652	0	0	3.89574	9.01813	PDCD6IP;G3BP2
Positive Regulation Of Macromolecule Metabolic Process (GO:0010604)	6/364	0.0988695	0.28652	0	0	1.94214	4.49402	KRAS;ANK3;DKK1;PPARGC1A;SLC38A2;WNT3
C-terminal Protein Amino Acid Modification (GO:0018410)	2023-12-01	0.0995723	0.28652	0	0	10.4125	24.0203	ATG7
Negative Regulation Of Hippo Signaling (GO:0035331)	2023-12-01	0.0995723	0.28652	0	0	10.4125	24.0203	WWC3
Negative Regulation Of Intrinsic Apoptotic Signaling Pathway In Response To DNA Damage By P53 Class Mediator (GO:1902166)	2023-12-01	0.0995723	0.28652	0	0	10.4125	24.0203	SIRT1
G Protein-Coupled Glutamate Receptor Signaling Pathway (GO:0007216)	2023-12-01	0.0995723	0.28652	0	0	10.4125	24.0203	HOMER2
Negative Regulation Of Locomotion (GO:0040013)	2023-12-01	0.0995723	0.28652	0	0	10.4125	24.0203	FRMD5
Negative Regulation Of Stem Cell Differentiation (GO:2000737)	2023-12-01	0.0995723	0.28652	0	0	10.4125	24.0203	REST
Alanine Transport (GO:0032328)	2023-12-01	0.0995723	0.28652	0	0	10.4125	24.0203	SLC38A2
Negative Regulation Of Substrate Adhesion-Dependent Cell Spreading (GO:1900025)	2023-12-01	0.0995723	0.28652	0	0	10.4125	24.0203	CORO1C
Atrial Cardiac Muscle Tissue Development (GO:0003228)	2023-12-01	0.0995723	0.28652	0	0	10.4125	24.0203	PROX1
Regulation Of Vascular Associated Smooth Muscle Cell Migration (GO:1904752)	2023-12-01	0.0995723	0.28652	0	0	10.4125	24.0203	DOCK4
Relaxation Of Cardiac Muscle (GO:0055119)	2023-12-01	0.0995723	0.28652	0	0	10.4125	24.0203	ATP1B1
Positive Regulation Of Fatty Acid Oxidation (GO:0046321)	2023-12-01	0.0995723	0.28652	0	0	10.4125	24.0203	PPARGC1A
Positive Regulation Of Insulin Receptor Signaling Pathway (GO:0046628)	2023-12-01	0.0995723	0.28652	0	0	10.4125	24.0203	SIRT1
Exonucleolytic Catabolism Of Deadenylated mRNA (GO:0043928)	2023-12-01	0.0995723	0.28652	0	0	10.4125	24.0203	DCP2
Positive Regulation Of Purine Nucleotide Biosynthetic Process (GO:1900373)	2023-12-01	0.0995723	0.28652	0	0	10.4125	24.0203	PPARGC1A
Positive Regulation Of Sodium Ion Transport (GO:0010765)	2023-12-01	0.0995723	0.28652	0	0	10.4125	24.0203	ANK3
Pyrimidine Deoxyribonucleotide Catabolic Process (GO:0009223)	2023-12-01	0.0995723	0.28652	0	0	10.4125	24.0203	TDG
Multicellular Organismal-Level Iron Ion Homeostasis (GO:0060586)	2023-12-01	0.0995723	0.28652	0	0	10.4125	24.0203	PICALM
Negative Regulation By Host Of Viral Transcription (GO:0043922)	2023-12-01	0.0995723	0.28652	0	0	10.4125	24.0203	REST
Negative Regulation Of JUN Kinase Activity (GO:0043508)	2023-12-01	0.0995723	0.28652	0	0	10.4125	24.0203	HIPK3
Negative Regulation Of Alcohol Biosynthetic Process (GO:1902931)	2023-12-01	0.0995723	0.28652	0	0	10.4125	24.0203	REST
Regulation Of Nucleic Acid-Templated Transcription (GO:1903506)	7/452	0.10045	0.288239	0	0	1.82557	4.19533	SFPQ;REST;BTG1;WWC3;ESRRG;PPARGC1A;YAF2
Regulation Of Embryonic Development (GO:0045995)	1962-02-01	0.101511	0.288239	0	0	3.83062	8.76288	NIPBL;TDG
Spliceosomal Complex Assembly (GO:0000245)	1962-02-01	0.101511	0.288239	0	0	3.83062	8.76288	YTHDC1;LUC7L3
Fat Cell Differentiation (GO:0045444)	1962-02-01	0.101511	0.288239	0	0	3.83062	8.76288	SIRT1;PPARGC1A
Ubiquitin-Dependent Protein Catabolic Process (GO:0006511)	6/367	0.101792	0.288239	0	0	1.9257	4.39989	APPBP2;OTUD7B;SPOPL;FEM1C;FBXO11;SIRT1
Regulation Of DNA Repair (GO:0006282)	3/129	0.102737	0.288239	0	0	2.74297	6.24186	EPC1;ARID2;SIRT1
G1/S Transition Of Mitotic Cell Cycle (GO:0000082)	1963-02-01	0.104264	0.288239	0	0	3.76763	8.51798	CUL5;CUL4B
Transmembrane Receptor Protein Serine/Threonine Kinase Signaling Pathway (GO:0007178)	3/130	0.104526	0.288239	0	0	2.72123	6.14541	USP15;SIRT1;RUNX2
Positive Regulation Of T Cell Differentiation (GO:0045582)	1964-02-01	0.107037	0.288239	0	0	3.70668	8.28287	ARID2;FOXO3
Positive Regulation Of Cysteine-Type Endopeptidase Activity (GO:2001056)	1964-02-01	0.107037	0.288239	0	0	3.70668	8.28287	REST;SIRT1
Protein N-linked Glycosylation (GO:0006487)	1964-02-01	0.107037	0.288239	0	0	3.70668	8.28287	MGAT4A;STT3A
ERBB2 Signaling Pathway (GO:0038128)	2013-01-01	0.107411	0.288239	0	0	9.54432	21.2943	CUL5
T Cell Differentiation In Thymus (GO:0033077)	2013-01-01	0.107411	0.288239	0	0	9.54432	21.2943	RABL3
Regulation Of Intrinsic Apoptotic Signaling Pathway In Response To DNA Damage By P53 Class Mediator (GO:1902165)	2013-01-01	0.107411	0.288239	0	0	9.54432	21.2943	SIRT1
Regulation Of Macrophage Cytokine Production (GO:0010935)	2013-01-01	0.107411	0.288239	0	0	9.54432	21.2943	SIRT1
Amyloid Precursor Protein Catabolic Process (GO:0042987)	2013-01-01	0.107411	0.288239	0	0	9.54432	21.2943	DYRK1A
Peptidyl-Tyrosine Autophosphorylation (GO:0038083)	2013-01-01	0.107411	0.288239	0	0	9.54432	21.2943	DYRK1A
Regulation Of Response To Stress (GO:0080134)	2013-01-01	0.107411	0.288239	0	0	9.54432	21.2943	SLC38A2
Relaxation Of Muscle (GO:0090075)	2013-01-01	0.107411	0.288239	0	0	9.54432	21.2943	ATP1B1
Clathrin Coat Assembly (GO:0048268)	2013-01-01	0.107411	0.288239	0	0	9.54432	21.2943	PICALM
Cytoplasmic Sequestering Of Protein (GO:0051220)	2013-01-01	0.107411	0.288239	0	0	9.54432	21.2943	YWHAB
Cytoplasmic Sequestering Of Transcription Factor (GO:0042994)	2013-01-01	0.107411	0.288239	0	0	9.54432	21.2943	G3BP2
Positive Regulation Of Cardiac Muscle Cell Proliferation (GO:0060045)	2013-01-01	0.107411	0.288239	0	0	9.54432	21.2943	FGFR2
Positive Regulation Of Cellular Response To Insulin Stimulus (GO:1900078)	2013-01-01	0.107411	0.288239	0	0	9.54432	21.2943	SIRT1
Endothelial Cell Differentiation (GO:0045446)	2013-01-01	0.107411	0.288239	0	0	9.54432	21.2943	PROX1
Sphingoid Biosynthetic Process (GO:0046520)	2013-01-01	0.107411	0.288239	0	0	9.54432	21.2943	ACER3
Sphingosine Biosynthetic Process (GO:0046512)	2013-01-01	0.107411	0.288239	0	0	9.54432	21.2943	ACER3
Synaptic Vesicle Localization (GO:0097479)	2013-01-01	0.107411	0.288239	0	0	9.54432	21.2943	NLGN1
Positive Regulation Of Macrophage Chemotaxis (GO:0010759)	2013-01-01	0.107411	0.288239	0	0	9.54432	21.2943	MAPK1
Positive Regulation Of Potassium Ion Transmembrane Transporter Activity (GO:1901018)	2013-01-01	0.107411	0.288239	0	0	9.54432	21.2943	ATP1B1
Intracellular Potassium Ion Homeostasis (GO:0030007)	2013-01-01	0.107411	0.288239	0	0	9.54432	21.2943	ATP1B1
Lipid Oxidation (GO:0034440)	2013-01-01	0.107411	0.288239	0	0	9.54432	21.2943	PPARGC1A
Protein Localization To Synapse (GO:0035418)	2013-01-01	0.107411	0.288239	0	0	9.54432	21.2943	NLGN1
Regulation Of cAMP-dependent Protein Kinase Activity (GO:2000479)	2013-01-01	0.107411	0.288239	0	0	9.54432	21.2943	SIRT1
Regulation Of Cell Fate Commitment (GO:0010453)	2013-01-01	0.107411	0.288239	0	0	9.54432	21.2943	GATAD2B
Regulation Of Cellular Ketone Metabolic Process (GO:0010565)	2013-01-01	0.107411	0.288239	0	0	9.54432	21.2943	SIRT1
Plasma Membrane Bounded Cell Projection Organization (GO:0120036)	3/132	0.108142	0.289285	0	0	2.67877	5.95843	GPM6A;NLGN1;ATCAY
Protein Stabilization (GO:0050821)	4/208	0.108397	0.289285	0	0	2.26321	5.02875	USP27X;RABL3;ATP1B1;PPARGC1A
Positive Regulation Of Cell Cycle (GO:0045787)	1965-02-01	0.10983	0.289285	0	0	3.64766	8.05704	PROX1;FGFR2
Regulation Of Endocytosis (GO:0030100)	1966-02-01	0.112641	0.289285	0	0	3.59048	7.83998	RAB4A;PICALM
Cellular Response To BMP Stimulus (GO:0071773)	1966-02-01	0.112641	0.289285	0	0	3.59048	7.83998	USP15;RUNX2
Response To Reactive Oxygen Species (GO:0000302)	1966-02-01	0.112641	0.289285	0	0	3.59048	7.83998	MAPK1;SIRT1
mRNA Splicing, Via Spliceosome (GO:0000398)	4/211	0.112647	0.289285	0	0	2.23007	4.86933	SFPQ;HNRNPA3;YTHDC1;NOVA1
Negative Regulation Of Fatty Acid Biosynthetic Process (GO:0045717)	2014-01-01	0.115181	0.289285	0	0	8.80969	19.0399	SIRT1
Negative Regulation Of mRNA Splicing, Via Spliceosome (GO:0048025)	2014-01-01	0.115181	0.289285	0	0	8.80969	19.0399	RBM20
RNA Phosphodiester Bond Hydrolysis, Endonucleolytic (GO:0090502)	2014-01-01	0.115181	0.289285	0	0	8.80969	19.0399	ZC3H12B
Regulation Of Hemopoiesis (GO:1903706)	2014-01-01	0.115181	0.289285	0	0	8.80969	19.0399	PURB
Neuron Cell-Cell Adhesion (GO:0007158)	2014-01-01	0.115181	0.289285	0	0	8.80969	19.0399	NLGN1
Bone Morphogenesis (GO:0060349)	2014-01-01	0.115181	0.289285	0	0	8.80969	19.0399	FGFR2
Pancreas Development (GO:0031016)	2014-01-01	0.115181	0.289285	0	0	8.80969	19.0399	PROX1
Pathway-Restricted SMAD Protein Phosphorylation (GO:0060389)	2014-01-01	0.115181	0.289285	0	0	8.80969	19.0399	USP15
Phagolysosome Assembly (GO:0001845)	2014-01-01	0.115181	0.289285	0	0	8.80969	19.0399	PIKFYVE
Regulation Of Vesicle Size (GO:0097494)	2014-01-01	0.115181	0.289285	0	0	8.80969	19.0399	PICALM
Respiratory Electron Transport Chain (GO:0022904)	2014-01-01	0.115181	0.289285	0	0	8.80969	19.0399	PPARGC1A
Electron Transport Chain (GO:0022900)	2014-01-01	0.115181	0.289285	0	0	8.80969	19.0399	PPARGC1A
Positive Regulation Of Exosomal Secretion (GO:1903543)	2014-01-01	0.115181	0.289285	0	0	8.80969	19.0399	PDCD6IP
Positive Regulation Of Histone Acetylation (GO:0035066)	2014-01-01	0.115181	0.289285	0	0	8.80969	19.0399	PPARGC1A
Establishment Of Protein Localization To Chromosome (GO:0070199)	2014-01-01	0.115181	0.289285	0	0	8.80969	19.0399	NIPBL
Synaptic Vesicle Membrane Organization (GO:0048499)	2014-01-01	0.115181	0.289285	0	0	8.80969	19.0399	STX1A
Formation Of Cytoplasmic Translation Initiation Complex (GO:0001732)	2014-01-01	0.115181	0.289285	0	0	8.80969	19.0399	EIF3J
Histone mRNA Catabolic Process (GO:0071044)	2014-01-01	0.115181	0.289285	0	0	8.80969	19.0399	DCP2
Positive Regulation Of Transcription From RNA Polymerase II Promoter Involved In Cellular Response To Chemical Stimulus (GO:1901522)	2014-01-01	0.115181	0.289285	0	0	8.80969	19.0399	RUNX2
Positive Regulation Of Transporter Activity (GO:0032411)	2014-01-01	0.115181	0.289285	0	0	8.80969	19.0399	PPARGC1A
Positive Regulation Of Type I Interferon-Mediated Signaling Pathway (GO:0060340)	2014-01-01	0.115181	0.289285	0	0	8.80969	19.0399	USP27X
Lipoprotein Biosynthetic Process (GO:0042158)	2014-01-01	0.115181	0.289285	0	0	8.80969	19.0399	ATG7
Mammary Gland Epithelium Development (GO:0061180)	2014-01-01	0.115181	0.289285	0	0	8.80969	19.0399	WNT3
Membrane Repolarization During Cardiac Muscle Cell Action Potential (GO:0086013)	2014-01-01	0.115181	0.289285	0	0	8.80969	19.0399	ATP1B1
Protein Localization To Vacuole (GO:0072665)	2014-01-01	0.115181	0.289285	0	0	8.80969	19.0399	SH3BP4
Regulation Of ATP Biosynthetic Process (GO:2001169)	2014-01-01	0.115181	0.289285	0	0	8.80969	19.0399	PPARGC1A
Regulation Of MHC Class II Biosynthetic Process (GO:0045346)	2014-01-01	0.115181	0.289285	0	0	8.80969	19.0399	SIRT1
Negative Regulation Of Androgen Receptor Signaling Pathway (GO:0060766)	2014-01-01	0.115181	0.289285	0	0	8.80969	19.0399	SIRT1
Negative Regulation Of Cilium Assembly (GO:1902018)	2014-01-01	0.115181	0.289285	0	0	8.80969	19.0399	GDI2
Regulation Of Neurogenesis (GO:0050767)	1967-02-01	0.115472	0.289285	0	0	3.53506	7.63124	REST;WNT3
Peptidyl-Tyrosine Phosphorylation (GO:0018108)	1967-02-01	0.115472	0.289285	0	0	3.53506	7.63124	DYRK1A;FGFR2
Protein Localization To Plasma Membrane (GO:0072659)	3/137	0.117389	0.293063	0	0	2.57816	5.5231	ANK3;ATP1B1;RAPGEF6
Negative Regulation Of Cellular Biosynthetic Process (GO:0031327)	3/137	0.117389	0.293063	0	0	2.57816	5.5231	DACH1;PROX1;SIRT1
Regulation Of Cell Cycle (GO:0051726)	5/298	0.119162	0.294964	0	0	1.97235	4.19573	EPC1;PROX1;SIRT1;FGFR2;TTC28
Cellular Response To Calcium Ion (GO:0071277)	1969-02-01	0.121187	0.294964	0	0	3.42919	7.23704	CLIC4;NLGN1
Positive Regulation Of Multicellular Organismal Process (GO:0051240)	6/387	0.122416	0.294964	0	0	1.82274	3.82836	REST;BRMS1L;PLEKHM1;ESRRG;PPARGC1A;SIRT1
Regulation Of Cellular Response To Heat (GO:1900034)	2015-01-01	0.122885	0.294964	0	0	8.18002	17.1495	SIRT1
Negative Regulation Of Focal Adhesion Assembly (GO:0051895)	2015-01-01	0.122885	0.294964	0	0	8.18002	17.1495	CORO1C
DNA Alkylation (GO:0006305)	2015-01-01	0.122885	0.294964	0	0	8.18002	17.1495	PPM1D
Negative Regulation Of mRNA Processing (GO:0050686)	2015-01-01	0.122885	0.294964	0	0	8.18002	17.1495	RBM20
Amyloid-Beta Metabolic Process (GO:0050435)	2015-01-01	0.122885	0.294964	0	0	8.18002	17.1495	DYRK1A
Cardiac Myofibril Assembly (GO:0055003)	2015-01-01	0.122885	0.294964	0	0	8.18002	17.1495	PROX1
Phagosome Maturation (GO:0090382)	2015-01-01	0.122885	0.294964	0	0	8.18002	17.1495	PIKFYVE
Cellular Response To Corticosteroid Stimulus (GO:0071384)	2015-01-01	0.122885	0.294964	0	0	8.18002	17.1495	REST
Cellular Response To Sterol (GO:0036315)	2015-01-01	0.122885	0.294964	0	0	8.18002	17.1495	INSIG2
Ceramide Catabolic Process (GO:0046514)	2015-01-01	0.122885	0.294964	0	0	8.18002	17.1495	ACER3
Retrograde Axonal Transport (GO:0008090)	2015-01-01	0.122885	0.294964	0	0	8.18002	17.1495	DST
Positive Regulation Of Cyclin-Dependent Protein Serine/Threonine Kinase Activity (GO:0045737)	2015-01-01	0.122885	0.294964	0	0	8.18002	17.1495	PROX1
Sphingolipid Catabolic Process (GO:0030149)	2015-01-01	0.122885	0.294964	0	0	8.18002	17.1495	ACER3
Sympathetic Nervous System Development (GO:0048485)	2015-01-01	0.122885	0.294964	0	0	8.18002	17.1495	SEMA3A
Ganglioside Biosynthetic Process (GO:0001574)	2015-01-01	0.122885	0.294964	0	0	8.18002	17.1495	ST8SIA3
Presynapse Assembly (GO:0099054)	2015-01-01	0.122885	0.294964	0	0	8.18002	17.1495	NLGN1
Membrane Repolarization During Action Potential (GO:0086011)	2015-01-01	0.122885	0.294964	0	0	8.18002	17.1495	ATP1B1
Midbody Abscission (GO:0061952)	2015-01-01	0.122885	0.294964	0	0	8.18002	17.1495	PDCD6IP
Regulation Of Carbohydrate Metabolic Process (GO:0006109)	2015-01-01	0.122885	0.294964	0	0	8.18002	17.1495	SIRT1
Negative Regulation Of Cell-Substrate Junction Organization (GO:0150118)	2015-01-01	0.122885	0.294964	0	0	8.18002	17.1495	CORO1C
Sulfur Compound Biosynthetic Process (GO:0044272)	1970-02-01	0.12407	0.29668	0	0	3.37859	7.05082	CHST11;CHSY1
Regulation Of Cellular Biosynthetic Process (GO:0031326)	1970-02-01	0.12407	0.29668	0	0	3.37859	7.05082	FOXO3;SIRT1
Protein Localization To Cell Periphery (GO:1990778)	3/142	0.126921	0.29668	0	0	2.48479	5.12909	ANK3;ATP1B1;RAPGEF6
Regulation Of Cilium Assembly (GO:1902017)	1971-02-01	0.12697	0.29668	0	0	3.32946	6.87136	GDI2;TBC1D15
Regulation Of Double-Strand Break Repair Via Homologous Recombination (GO:0010569)	1971-02-01	0.12697	0.29668	0	0	3.32946	6.87136	EPC1;ARID2
Synapse Assembly (GO:0007416)	1971-02-01	0.12697	0.29668	0	0	3.32946	6.87136	GPM6A;NLGN1
Regulation Of Cellular Localization (GO:0060341)	1972-02-01	0.129885	0.29668	0	0	3.28173	6.69834	ATCAY;PICALM
Transforming Growth Factor Beta Receptor Signaling Pathway (GO:0007179)	1972-02-01	0.129885	0.29668	0	0	3.28173	6.69834	USP15;SIRT1
Negative Regulation Of Intrinsic Apoptotic Signaling Pathway By P53 Class Mediator (GO:1902254)	2016-01-01	0.130521	0.29668	0	0	7.6343	15.5451	SIRT1
Regulation Of Fatty Acid Oxidation (GO:0046320)	2016-01-01	0.130521	0.29668	0	0	7.6343	15.5451	PPARGC1A
Alternative mRNA Splicing, Via Spliceosome (GO:0000380)	2016-01-01	0.130521	0.29668	0	0	7.6343	15.5451	SFPQ
Autonomic Nervous System Development (GO:0048483)	2016-01-01	0.130521	0.29668	0	0	7.6343	15.5451	SEMA3A
Regulation Of Osteoblast Proliferation (GO:0033688)	2016-01-01	0.130521	0.29668	0	0	7.6343	15.5451	FGFR2
Regulation Of Presynapse Assembly (GO:1905606)	2016-01-01	0.130521	0.29668	0	0	7.6343	15.5451	LRRTM3
Regulation Of Presynapse Organization (GO:0099174)	2016-01-01	0.130521	0.29668	0	0	7.6343	15.5451	LRRTM3
Cell Communication By Electrical Coupling Involved In Cardiac Conduction (GO:0086064)	2016-01-01	0.130521	0.29668	0	0	7.6343	15.5451	ATP1B1
Regulation Of Steroid Biosynthetic Process (GO:0050810)	2016-01-01	0.130521	0.29668	0	0	7.6343	15.5451	SIRT1
Regulation Of Synaptic Transmission, GABAergic (GO:0032228)	2016-01-01	0.130521	0.29668	0	0	7.6343	15.5451	NLGN1
Regulation Of Triglyceride Biosynthetic Process (GO:0010866)	2016-01-01	0.130521	0.29668	0	0	7.6343	15.5451	SIRT1
Positive Regulation Of Cardiac Muscle Tissue Growth (GO:0055023)	2016-01-01	0.130521	0.29668	0	0	7.6343	15.5451	FGFR2
Positive Regulation Of Myeloid Leukocyte Cytokine Production Involved In Immune Response (GO:0061081)	2016-01-01	0.130521	0.29668	0	0	7.6343	15.5451	SIRT1
Positive Regulation Of Smooth Muscle Cell Migration (GO:0014911)	2016-01-01	0.130521	0.29668	0	0	7.6343	15.5451	DOCK4
Positive Regulation Of Telomere Capping (GO:1904355)	2016-01-01	0.130521	0.29668	0	0	7.6343	15.5451	MAPK1
Late Endosome To Lysosome Transport (GO:1902774)	2016-01-01	0.130521	0.29668	0	0	7.6343	15.5451	PLEKHM1
Protein O-linked Mannosylation (GO:0035269)	2016-01-01	0.130521	0.29668	0	0	7.6343	15.5451	TMTC4
Protein Localization To Mitochondrion (GO:0070585)	2016-01-01	0.130521	0.29668	0	0	7.6343	15.5451	COX18
Mesonephric Tubule Development (GO:0072164)	2016-01-01	0.130521	0.29668	0	0	7.6343	15.5451	FGFR2
Regulation Of B Cell Receptor Signaling Pathway (GO:0050855)	2016-01-01	0.130521	0.29668	0	0	7.6343	15.5451	SLC39A10
Regulation Of Golgi Organization (GO:1903358)	2016-01-01	0.130521	0.29668	0	0	7.6343	15.5451	MAPK1
Regulation Of NMDA Receptor Activity (GO:2000310)	2016-01-01	0.130521	0.29668	0	0	7.6343	15.5451	NLGN1
Negative Regulation Of ATP-dependent Activity (GO:0032780)	2016-01-01	0.130521	0.29668	0	0	7.6343	15.5451	SIRT1
Actin Filament Organization (GO:0007015)	3/144	0.130809	0.29668	0	0	2.4493	4.98191	ENAH;PROX1;CORO1C
Cellular Response To Reactive Oxygen Species (GO:0034614)	1973-02-01	0.132817	0.29668	0	0	3.23534	6.53146	MAPK1;SIRT1
Positive Regulation Of Protein Modification Process (GO:0031401)	4/225	0.133429	0.29668	0	0	2.0873	4.20422	DYRK1A;KRAS;ATG7;SIRT1
Regulation Of Cold-Induced Thermogenesis (GO:0120161)	3/146	0.134739	0.29668	0	0	2.4148	4.84025	NOVA1;ESRRG;PPARGC1A
Positive Regulation Of Cellular Catabolic Process (GO:0031331)	3/146	0.134739	0.29668	0	0	2.4148	4.84025	SH3BP4;FOXO3;SLC4A4
Regulation Of mRNA Stability (GO:0043488)	1974-02-01	0.135763	0.29668	0	0	3.19025	6.37042	RBM38;DCP2
Gland Development (GO:0048732)	1974-02-01	0.135763	0.29668	0	0	3.19025	6.37042	PROX1;FGFR2
Protein Glycosylation (GO:0006486)	3/147	0.13672	0.29668	0	0	2.3979	4.7714	MGAT4A;ST8SIA3;STT3A
DNA Biosynthetic Process (GO:0071897)	2017-01-01	0.138092	0.29668	0	0	7.15679	14.1693	SIRT1
DNA Modification (GO:0006304)	2017-01-01	0.138092	0.29668	0	0	7.15679	14.1693	TDG
Regulation Of Delayed Rectifier Potassium Channel Activity (GO:1902259)	2017-01-01	0.138092	0.29668	0	0	7.15679	14.1693	ANK3
Negative Regulation Of Insulin Secretion (GO:0046676)	2017-01-01	0.138092	0.29668	0	0	7.15679	14.1693	REST
Negative Regulation Of Interleukin-8 Production (GO:0032717)	2017-01-01	0.138092	0.29668	0	0	7.15679	14.1693	OTUD7B
NLS-bearing Protein Import Into Nucleus (GO:0006607)	2017-01-01	0.138092	0.29668	0	0	7.15679	14.1693	KPNA4
Negative Regulation Of Oxidative Stress-Induced Intrinsic Apoptotic Signaling Pathway (GO:1902176)	2017-01-01	0.138092	0.29668	0	0	7.15679	14.1693	SIRT1
Negative Regulation Of Striated Muscle Cell Differentiation (GO:0051154)	2017-01-01	0.138092	0.29668	0	0	7.15679	14.1693	DKK1
Androgen Receptor Signaling Pathway (GO:0030521)	2017-01-01	0.138092	0.29668	0	0	7.15679	14.1693	MAPK1
Aorta Morphogenesis (GO:0035909)	2017-01-01	0.138092	0.29668	0	0	7.15679	14.1693	PROX1
Neural Tube Development (GO:0021915)	2017-01-01	0.138092	0.29668	0	0	7.15679	14.1693	PROX1
Nuclear-Transcribed mRNA Catabolic Process, Exonucleolytic (GO:0000291)	2017-01-01	0.138092	0.29668	0	0	7.15679	14.1693	DCP2
Peptidyl-Threonine Dephosphorylation (GO:0035970)	2017-01-01	0.138092	0.29668	0	0	7.15679	14.1693	PPM1D
Cellular Response To Glucocorticoid Stimulus (GO:0071385)	2017-01-01	0.138092	0.29668	0	0	7.15679	14.1693	REST
Regulation Of Telomerase RNA Localization To Cajal Body (GO:1904872)	2017-01-01	0.138092	0.29668	0	0	7.15679	14.1693	DCP2
Regulation Of Vacuole Organization (GO:0044088)	2017-01-01	0.138092	0.29668	0	0	7.15679	14.1693	PIKFYVE
Diol Biosynthetic Process (GO:0034312)	2017-01-01	0.138092	0.29668	0	0	7.15679	14.1693	ACER3
Positive Regulation Of Fatty Acid Metabolic Process (GO:0045923)	2017-01-01	0.138092	0.29668	0	0	7.15679	14.1693	PPARGC1A
Facultative Heterochromatin Formation (GO:0140718)	2017-01-01	0.138092	0.29668	0	0	7.15679	14.1693	SIRT1
Positive Regulation Of Leukocyte Proliferation (GO:0070665)	2017-01-01	0.138092	0.29668	0	0	7.15679	14.1693	MAPK1
Transepithelial Transport (GO:0070633)	2017-01-01	0.138092	0.29668	0	0	7.15679	14.1693	ABCC1
Positive Regulation Of Peptidyl-Lysine Acetylation (GO:2000758)	2017-01-01	0.138092	0.29668	0	0	7.15679	14.1693	PPARGC1A
Positive Regulation Of Potassium Ion Transmembrane Transport (GO:1901381)	2017-01-01	0.138092	0.29668	0	0	7.15679	14.1693	ATP1B1
Positive Regulation Of Regulatory T Cell Differentiation (GO:0045591)	2017-01-01	0.138092	0.29668	0	0	7.15679	14.1693	FOXO3
Postsynaptic Membrane Organization (GO:0001941)	2017-01-01	0.138092	0.29668	0	0	7.15679	14.1693	NLGN1
mRNA Cis Splicing, Via Spliceosome (GO:0045292)	2017-01-01	0.138092	0.29668	0	0	7.15679	14.1693	PSIP1
Mesenchyme Development (GO:0060485)	2017-01-01	0.138092	0.29668	0	0	7.15679	14.1693	FGFR2
Regulation Of DNA Methylation-Dependent Heterochromatin Formation (GO:0090308)	2017-01-01	0.138092	0.29668	0	0	7.15679	14.1693	DYRK1A
Muscle Tissue Morphogenesis (GO:0060415)	2017-01-01	0.138092	0.29668	0	0	7.15679	14.1693	PROX1
Regulation Of Brown Fat Cell Differentiation (GO:0090335)	2017-01-01	0.138092	0.29668	0	0	7.15679	14.1693	SIRT1
Negative Regulation Of Cellular Senescence (GO:2000773)	2017-01-01	0.138092	0.29668	0	0	7.15679	14.1693	SIRT1
Negative Regulation Of Phosphorylation (GO:0042326)	1975-02-01	0.138724	0.297592	0	0	3.14638	6.21495	SIRT1;CORO1C
Negative Regulation Of Protein Phosphorylation (GO:0001933)	3/149	0.140711	0.298911	0	0	2.36482	4.63752	DKK1;YWHAG;CORO1C
Neuron Development (GO:0048666)	3/150	0.142721	0.298911	0	0	2.34861	4.57242	GPM6A;NLGN1;ATCAY
protein-RNA Complex Assembly (GO:0022618)	3/150	0.142721	0.298911	0	0	2.34861	4.57242	YTHDC1;EIF3J;LUC7L3
Negative Regulation Of Intracellular Signal Transduction (GO:1902532)	4/231	0.142786	0.298911	0	0	2.03151	3.95415	WWC3;OTUD7B;SH3BP4;SIRT1
Cellular Response To Oxygen-Containing Compound (GO:1901701)	6/406	0.143769	0.298911	0	0	1.73446	3.36407	CLIC4;NLGN1;LCOR;SH3BP4;MAPK1;WNT3
Cell Morphogenesis Involved In Neuron Differentiation (GO:0048667)	1977-02-01	0.144688	0.298911	0	0	3.06217	5.91971	ANK3;FGFR2
Chloride Transport (GO:0006821)	1977-02-01	0.144688	0.298911	0	0	3.06217	5.91971	CLIC4;ANO3
Positive Regulation Of Endothelial Cell Proliferation (GO:0001938)	1977-02-01	0.144688	0.298911	0	0	3.06217	5.91971	PROX1;SIRT1
Negative Regulation Of Nervous System Development (GO:0051961)	2018-01-01	0.145597	0.298911	0	0	6.73546	12.9787	REST
Negative Regulation Of Peptide Hormone Secretion (GO:0090278)	2018-01-01	0.145597	0.298911	0	0	6.73546	12.9787	REST
Antigen Processing And Presentation Of Peptide Antigen Via MHC Class I (GO:0002474)	2018-01-01	0.145597	0.298911	0	0	6.73546	12.9787	MFSD6
Autophagy Of Nucleus (GO:0044804)	2018-01-01	0.145597	0.298911	0	0	6.73546	12.9787	ATG7
Nucleosome Disassembly (GO:0006337)	2018-01-01	0.145597	0.298911	0	0	6.73546	12.9787	ARID2
Regulation Of Protein Deacetylation (GO:0090311)	2018-01-01	0.145597	0.298911	0	0	6.73546	12.9787	DYRK1A
Cardiac Atrium Morphogenesis (GO:0003209)	2018-01-01	0.145597	0.298911	0	0	6.73546	12.9787	PROX1
Cell Junction Maintenance (GO:0034331)	2018-01-01	0.145597	0.298911	0	0	6.73546	12.9787	NLGN1
Regulation Of Synaptic Vesicle Exocytosis (GO:2000300)	2018-01-01	0.145597	0.298911	0	0	6.73546	12.9787	NLGN1
Positive Regulation Of Cation Transmembrane Transport (GO:1904064)	2018-01-01	0.145597	0.298911	0	0	6.73546	12.9787	ANK3
Positive Regulation Of Cyclin-Dependent Protein Kinase Activity (GO:1904031)	2018-01-01	0.145597	0.298911	0	0	6.73546	12.9787	PROX1
Positive Regulation Of Glycolytic Process (GO:0045821)	2018-01-01	0.145597	0.298911	0	0	6.73546	12.9787	SLC4A4
Positive Regulation Of Macrophage Migration (GO:1905523)	2018-01-01	0.145597	0.298911	0	0	6.73546	12.9787	MAPK1
Ureteric Bud Development (GO:0001657)	2018-01-01	0.145597	0.298911	0	0	6.73546	12.9787	FGFR2
Intracellular Sodium Ion Homeostasis (GO:0006883)	2018-01-01	0.145597	0.298911	0	0	6.73546	12.9787	ATP1B1
Membrane Repolarization (GO:0086009)	2018-01-01	0.145597	0.298911	0	0	6.73546	12.9787	ATP1B1
Mitotic Cytokinetic Process (GO:1902410)	2018-01-01	0.145597	0.298911	0	0	6.73546	12.9787	PDCD6IP
Regulation Of RIG-I Signaling Pathway (GO:0039535)	2018-01-01	0.145597	0.298911	0	0	6.73546	12.9787	USP15
Negative Regulation Of DNA-templated Transcription, Elongation (GO:0032785)	2018-01-01	0.145597	0.298911	0	0	6.73546	12.9787	ZC3H4
Regulation Of Adaptive Immune Response (GO:0002819)	2018-01-01	0.145597	0.298911	0	0	6.73546	12.9787	SIRT1
Negative Regulation Of Amyloid Precursor Protein Catabolic Process (GO:1902992)	2018-01-01	0.145597	0.298911	0	0	6.73546	12.9787	PICALM
Regulation Of Cell Cycle G2/M Phase Transition (GO:1902749)	2018-01-01	0.145597	0.298911	0	0	6.73546	12.9787	KCNH5
Proteasome-Mediated Ubiquitin-Dependent Protein Catabolic Process (GO:0043161)	5/319	0.146134	0.299585	0	0	1.83847	3.53579	CUL5;APPBP2;SPOPL;FEM1C;SIRT1
Cellular Response To Nutrient Levels (GO:0031669)	1978-02-01	0.14769	0.301911	0	0	3.02173	5.77948	SIRT1;ATG7
Regulation Of TOR Signaling (GO:0032006)	1978-02-01	0.14769	0.301911	0	0	3.02173	5.77948	SH3BP4;SIRT1
Cellular Response To UV (GO:0034644)	1979-02-01	0.150704	0.303322	0	0	2.98233	5.64387	SIRT1;CUL4B
Response To Insulin (GO:0032868)	1979-02-01	0.150704	0.303322	0	0	2.98233	5.64387	INSIG2;SIRT1
Positive Regulation Of Catabolic Process (GO:0009896)	1979-02-01	0.150704	0.303322	0	0	2.98233	5.64387	ASB9;ATG7
Vesicle Fusion (GO:0006906)	1979-02-01	0.150704	0.303322	0	0	2.98233	5.64387	PIKFYVE;PLEKHM1
Epithelium Development (GO:0060429)	3/154	0.150856	0.303322	0	0	2.28593	4.32367	PROX1;WNT3;FGFR2
Regulation Of Early Endosome To Late Endosome Transport (GO:2000641)	2019-01-01	0.153037	0.303322	0	0	6.36095	11.94	MAPK1
Regulation Of Granulocyte Chemotaxis (GO:0071622)	2019-01-01	0.153037	0.303322	0	0	6.36095	11.94	MAPK1
Negative Regulation Of Peptidyl-Serine Phosphorylation (GO:0033137)	2019-01-01	0.153037	0.303322	0	0	6.36095	11.94	DKK1
Negative Regulation Of Protein Dephosphorylation (GO:0035308)	2019-01-01	0.153037	0.303322	0	0	6.36095	11.94	YWHAB
Negative Regulation Of Telomere Maintenance Via Telomerase (GO:0032211)	2019-01-01	0.153037	0.303322	0	0	6.36095	11.94	DCP2
Bicarbonate Transport (GO:0015701)	2019-01-01	0.153037	0.303322	0	0	6.36095	11.94	SLC4A4
Response To Fatty Acid (GO:0070542)	2019-01-01	0.153037	0.303322	0	0	6.36095	11.94	FOXO3
Sphingosine Metabolic Process (GO:0006670)	2019-01-01	0.153037	0.303322	0	0	6.36095	11.94	ACER3
Positive Regulation Of Histone Methylation (GO:0031062)	2019-01-01	0.153037	0.303322	0	0	6.36095	11.94	SIRT1
Superoxide Anion Generation (GO:0042554)	2019-01-01	0.153037	0.303322	0	0	6.36095	11.94	SH3PXD2A
Ganglioside Metabolic Process (GO:0001573)	2019-01-01	0.153037	0.303322	0	0	6.36095	11.94	ST8SIA3
Glycosphingolipid Biosynthetic Process (GO:0006688)	2019-01-01	0.153037	0.303322	0	0	6.36095	11.94	ST8SIA3
Vesicle Docking (GO:0048278)	2019-01-01	0.153037	0.303322	0	0	6.36095	11.94	STX1A
Intrinsic Apoptotic Signaling Pathway In Response To DNA Damage By P53 Class Mediator (GO:0042771)	2019-01-01	0.153037	0.303322	0	0	6.36095	11.94	SIRT1
Protein Insertion Into Membrane (GO:0051205)	2019-01-01	0.153037	0.303322	0	0	6.36095	11.94	COX18
Receptor Clustering (GO:0043113)	2019-01-01	0.153037	0.303322	0	0	6.36095	11.94	NLGN1
Negative Regulation Of RNA Splicing (GO:0033119)	2019-01-01	0.153037	0.303322	0	0	6.36095	11.94	RBM20
Negative Regulation Of NF-kappaB Transcription Factor Activity (GO:0032088)	1981-02-01	0.15677	0.306494	0	0	2.90654	5.38573	G3BP2;SIRT1
Regulation Of Phosphorylation (GO:0042325)	1982-02-01	0.15982	0.306494	0	0	2.87006	5.26284	SIRT1;CORO1C
Sodium Ion Transmembrane Transport (GO:0035725)	1982-02-01	0.15982	0.306494	0	0	2.87006	5.26284	ATP1B1;SLC4A4
DNA Methylation (GO:0006306)	2020-01-01	0.160412	0.306494	0	0	6.02586	11.0274	PPM1D
Negative Regulation Of miRNA Transcription (GO:1902894)	2020-01-01	0.160412	0.306494	0	0	6.02586	11.0274	REST
Regulation Of Fibroblast Migration (GO:0010762)	2020-01-01	0.160412	0.306494	0	0	6.02586	11.0274	CORO1C
Negative Regulation Of Phosphate Metabolic Process (GO:0045936)	2020-01-01	0.160412	0.306494	0	0	6.02586	11.0274	SIRT1
Negative Regulation Of Protein Localization To Cell Periphery (GO:1904376)	2020-01-01	0.160412	0.306494	0	0	6.02586	11.0274	PICALM
Negative Regulation Of Protein Localization To Plasma Membrane (GO:1903077)	2020-01-01	0.160412	0.306494	0	0	6.02586	11.0274	PICALM
Negative Regulation Of Stem Cell Population Maintenance (GO:1902455)	2020-01-01	0.160412	0.306494	0	0	6.02586	11.0274	BRMS1L
Regulation Of Macrophage Chemotaxis (GO:0010758)	2020-01-01	0.160412	0.306494	0	0	6.02586	11.0274	MAPK1
Regulation Of Mitotic Spindle Assembly (GO:1901673)	2020-01-01	0.160412	0.306494	0	0	6.02586	11.0274	PDCD6IP
Cellular Response To Estradiol Stimulus (GO:0071392)	2020-01-01	0.160412	0.306494	0	0	6.02586	11.0274	LCOR
Positive Regulation Of Antigen Receptor-Mediated Signaling Pathway (GO:0050857)	2020-01-01	0.160412	0.306494	0	0	6.02586	11.0274	SLC39A10
Positive Regulation Of Epithelial Cell Differentiation (GO:0030858)	2020-01-01	0.160412	0.306494	0	0	6.02586	11.0274	BTG1
Stress-Activated Protein Kinase Signaling Cascade (GO:0031098)	2020-01-01	0.160412	0.306494	0	0	6.02586	11.0274	MAPK1
Striated Muscle Cell Differentiation (GO:0051146)	2020-01-01	0.160412	0.306494	0	0	6.02586	11.0274	MYEF2
Positive Regulation Of Phospholipase Activity (GO:0010518)	2020-01-01	0.160412	0.306494	0	0	6.02586	11.0274	FGFR2
Xenobiotic Transport (GO:0042908)	2020-01-01	0.160412	0.306494	0	0	6.02586	11.0274	ABCC1
Intracellular Monoatomic Ion Homeostasis (GO:0006873)	2020-01-01	0.160412	0.306494	0	0	6.02586	11.0274	SLC39A10
Limb Morphogenesis (GO:0035108)	2020-01-01	0.160412	0.306494	0	0	6.02586	11.0274	NIPBL
Protein Deacylation (GO:0035601)	2020-01-01	0.160412	0.306494	0	0	6.02586	11.0274	SIRT1
Mitochondrial RNA Metabolic Process (GO:0000959)	2020-01-01	0.160412	0.306494	0	0	6.02586	11.0274	FOXO3
protein-DNA Complex Disassembly (GO:0032986)	2020-01-01	0.160412	0.306494	0	0	6.02586	11.0274	ARID2
Myoblast Differentiation (GO:0045445)	2020-01-01	0.160412	0.306494	0	0	6.02586	11.0274	REST
Regulation Of Cardiac Muscle Cell Proliferation (GO:0060043)	2020-01-01	0.160412	0.306494	0	0	6.02586	11.0274	FGFR2
Regulation Of Cardiac Muscle Contraction By Calcium Ion Signaling (GO:0010882)	2020-01-01	0.160412	0.306494	0	0	6.02586	11.0274	ATP1B1
Regulation Of Cysteine-Type Endopeptidase Activity Involved In Apoptotic Process (GO:0043281)	1984-02-01	0.165953	0.313771	0	0	2.79977	5.02853	REST;SIRT1
Protein Autophosphorylation (GO:0046777)	3/162	0.167553	0.313771	0	0	2.17003	3.87666	PIKFYVE;DYRK1A;FGFR2
Regulation Of Dendritic Spine Development (GO:0060998)	2021-01-01	0.167724	0.313771	0	0	5.72428	10.2203	NLGN1
Negative Regulation Of Interleukin-2 Production (GO:0032703)	2021-01-01	0.167724	0.313771	0	0	5.72428	10.2203	HOMER2
Negative Regulation Of miRNA Metabolic Process (GO:2000629)	2021-01-01	0.167724	0.313771	0	0	5.72428	10.2203	REST
Negative Regulation Of Osteoclast Differentiation (GO:0045671)	2021-01-01	0.167724	0.313771	0	0	5.72428	10.2203	TMEM178A
Regulation Of Lipid Storage (GO:0010883)	2021-01-01	0.167724	0.313771	0	0	5.72428	10.2203	SIRT1
Response To Cadmium Ion (GO:0046686)	2021-01-01	0.167724	0.313771	0	0	5.72428	10.2203	MAPK1
Positive Regulation Of Dendritic Spine Development (GO:0060999)	2021-01-01	0.167724	0.313771	0	0	5.72428	10.2203	NLGN1
Sulfur Compound Transport (GO:0072348)	2021-01-01	0.167724	0.313771	0	0	5.72428	10.2203	SLC19A2
Histone H2A Acetylation (GO:0043968)	2021-01-01	0.167724	0.313771	0	0	5.72428	10.2203	EPC1
Zinc Ion Transmembrane Transport (GO:0071577)	2021-01-01	0.167724	0.313771	0	0	5.72428	10.2203	SLC39A10
Macrophage Differentiation (GO:0030225)	2021-01-01	0.167724	0.313771	0	0	5.72428	10.2203	SIRT1
Protein Mannosylation (GO:0035268)	2021-01-01	0.167724	0.313771	0	0	5.72428	10.2203	TMTC4
Negative Regulation Of GTPase Activity (GO:0034260)	2021-01-01	0.167724	0.313771	0	0	5.72428	10.2203	SH3BP4
Regulation Of Cell-Substrate Junction Assembly (GO:0090109)	2021-01-01	0.167724	0.313771	0	0	5.72428	10.2203	CORO1C
Regulation Of Kinase Activity (GO:0043549)	1985-02-01	0.169035	0.314173	0	0	2.7659	4.9168	CCNYL1;FGFR2
Nuclear-Transcribed mRNA Catabolic Process (GO:0000956)	1985-02-01	0.169035	0.314173	0	0	2.7659	4.9168	DCP2;PNRC2
Positive Regulation Of Amide Metabolic Process (GO:0034250)	1985-02-01	0.169035	0.314173	0	0	2.7659	4.9168	LRRTM3;PICALM
Positive Regulation Of Endothelial Cell Migration (GO:0010595)	1985-02-01	0.169035	0.314173	0	0	2.7659	4.9168	PROX1;SIRT1
Negative Regulation Of Cell Cycle (GO:0045786)	1985-02-01	0.169035	0.314173	0	0	2.7659	4.9168	BTG1;SIRT1
Nitrogen Compound Transport (GO:0071705)	3/163	0.169678	0.314959	0	0	2.15636	3.82507	ABCC1;SLC38A2;SLC19A2
Exocytosis (GO:0006887)	1986-02-01	0.172127	0.316648	0	0	2.73283	4.80849	DNAJC5;STX1A
Fc-epsilon Receptor Signaling Pathway (GO:0038095)	2022-01-01	0.174972	0.316648	0	0	5.45142	9.50251	SOS1
Negative Regulation Of Myeloid Cell Differentiation (GO:0045638)	2022-01-01	0.174972	0.316648	0	0	5.45142	9.50251	HSPA9
Regulation Of Histone Acetylation (GO:0035065)	2022-01-01	0.174972	0.316648	0	0	5.45142	9.50251	PPARGC1A
Negative Regulation Of Protein Localization To Nucleus (GO:1900181)	2022-01-01	0.174972	0.316648	0	0	5.45142	9.50251	OTUD7B
Regulation Of Mononuclear Cell Migration (GO:0071675)	2022-01-01	0.174972	0.316648	0	0	5.45142	9.50251	MAPK1
Regulation Of Neural Precursor Cell Proliferation (GO:2000177)	2022-01-01	0.174972	0.316648	0	0	5.45142	9.50251	PROX1
Organelle Fission (GO:0048285)	2022-01-01	0.174972	0.316648	0	0	5.45142	9.50251	CORO1C
Regulation Of Regulatory T Cell Differentiation (GO:0045589)	2022-01-01	0.174972	0.316648	0	0	5.45142	9.50251	FOXO3
Cellular Response To Cadmium Ion (GO:0071276)	2022-01-01	0.174972	0.316648	0	0	5.45142	9.50251	MAPK1
Regulation Of Telomere Capping (GO:1904353)	2022-01-01	0.174972	0.316648	0	0	5.45142	9.50251	MAPK1
Positive Regulation Of Cholesterol Efflux (GO:0010875)	2022-01-01	0.174972	0.316648	0	0	5.45142	9.50251	SIRT1
Positive Regulation Of Excitatory Postsynaptic Potential (GO:2000463)	2022-01-01	0.174972	0.316648	0	0	5.45142	9.50251	NLGN1
Positive Regulation Of Protein Autophosphorylation (GO:0031954)	2022-01-01	0.174972	0.316648	0	0	5.45142	9.50251	RAP2C
Positive Regulation Of Synaptic Transmission, Glutamatergic (GO:0051968)	2022-01-01	0.174972	0.316648	0	0	5.45142	9.50251	NLGN1
Mammary Gland Development (GO:0030879)	2022-01-01	0.174972	0.316648	0	0	5.45142	9.50251	WNT3
Mitochondrial Cytochrome C Oxidase Assembly (GO:0033617)	2022-01-01	0.174972	0.316648	0	0	5.45142	9.50251	COX18
Negative Regulation Of G Protein-Coupled Receptor Signaling Pathway (GO:0045744)	2022-01-01	0.174972	0.316648	0	0	5.45142	9.50251	YWHAB
Negative Regulation Of Cell Development (GO:0010721)	2022-01-01	0.174972	0.316648	0	0	5.45142	9.50251	REST
Regulation Of Insulin Secretion (GO:0050796)	1987-02-01	0.175228	0.316648	0	0	2.70055	4.70346	REST;STX1A
Glucose Homeostasis (GO:0042593)	1987-02-01	0.175228	0.316648	0	0	2.70055	4.70346	SIRT1;PPARGC1A
Peptidyl-Serine Modification (GO:0018209)	3/166	0.176098	0.317819	0	0	2.11635	3.6755	DYRK1A;MAPK1;HIPK3
Protein Ubiquitination (GO:0016567)	6/434	0.178096	0.32102	0	0	1.61866	2.79289	CUL5;ASB9;LMO7;FBXO11;SIRT1;CUL4B
Negative Regulation Of Protein Kinase Activity (GO:0006469)	1988-02-01	0.178338	0.321053	0	0	2.66901	4.60157	YWHAG;CORO1C
Positive Regulation Of DNA Repair (GO:0045739)	1989-02-01	0.181457	0.321865	0	0	2.6382	4.50272	ARID2;SIRT1
Sensory Perception Of Mechanical Stimulus (GO:0050954)	1989-02-01	0.181457	0.321865	0	0	2.6382	4.50272	NIPBL;HOMER2
Sodium Ion Transport (GO:0006814)	1989-02-01	0.181457	0.321865	0	0	2.6382	4.50272	ATP1B1;SLC4A4
Negative Regulation Of Neuron Differentiation (GO:0045665)	2023-01-01	0.182158	0.321865	0	0	5.20336	8.86071	REST
Negative Regulation Of Oxidative Stress-Induced Cell Death (GO:1903202)	2023-01-01	0.182158	0.321865	0	0	5.20336	8.86071	SIRT1
Axon Extension (GO:0048675)	2023-01-01	0.182158	0.321865	0	0	5.20336	8.86071	SEMA3A
Response To BMP (GO:0071772)	2023-01-01	0.182158	0.321865	0	0	5.20336	8.86071	RUNX2
Positive Regulation Of Neuron Apoptotic Process (GO:0043525)	2023-01-01	0.182158	0.321865	0	0	5.20336	8.86071	FOXO3
Zinc Ion Transport (GO:0006829)	2023-01-01	0.182158	0.321865	0	0	5.20336	8.86071	SLC39A10
Histone mRNA Metabolic Process (GO:0008334)	2023-01-01	0.182158	0.321865	0	0	5.20336	8.86071	DCP2
Positive Regulation Of Protein Targeting To Membrane (GO:0090314)	2023-01-01	0.182158	0.321865	0	0	5.20336	8.86071	ANK3
Potassium Ion Homeostasis (GO:0055075)	2023-01-01	0.182158	0.321865	0	0	5.20336	8.86071	ATP1B1
Protein N-linked Glycosylation Via Asparagine (GO:0018279)	2023-01-01	0.182158	0.321865	0	0	5.20336	8.86071	STT3A
Protein Localization To Cell Junction (GO:1902414)	2023-01-01	0.182158	0.321865	0	0	5.20336	8.86071	NLGN1
Regulation Of Axon Extension Involved In Axon Guidance (GO:0048841)	2023-01-01	0.182158	0.321865	0	0	5.20336	8.86071	SEMA3A
Regulation Of RNA Metabolic Process (GO:0051252)	1991-02-01	0.187718	0.329976	0	0	2.57865	4.31361	RBM38;RBM20
ERK1 And ERK2 Cascade (GO:0070371)	2024-01-01	0.189281	0.329976	0	0	4.97688	8.28412	MAPK1
Regulation Of Muscle Cell Differentiation (GO:0051147)	2024-01-01	0.189281	0.329976	0	0	4.97688	8.28412	FGFR2
Outflow Tract Septum Morphogenesis (GO:0003148)	2024-01-01	0.189281	0.329976	0	0	4.97688	8.28412	FGFR2
Cell Morphogenesis Involved In Differentiation (GO:0000904)	2024-01-01	0.189281	0.329976	0	0	4.97688	8.28412	PROX1
Peroxisome Organization (GO:0007031)	2024-01-01	0.189281	0.329976	0	0	4.97688	8.28412	TMEM135
Secondary Alcohol Biosynthetic Process (GO:1902653)	2024-01-01	0.189281	0.329976	0	0	4.97688	8.28412	INSIG2
Stress Granule Assembly (GO:0034063)	2024-01-01	0.189281	0.329976	0	0	4.97688	8.28412	G3BP2
Positive Regulation Of Peptidyl-Threonine Phosphorylation (GO:0010800)	2024-01-01	0.189281	0.329976	0	0	4.97688	8.28412	MAPK1
Regulation Of AMPA Receptor Activity (GO:2000311)	2024-01-01	0.189281	0.329976	0	0	4.97688	8.28412	NLGN1
Negative Regulation Of Cell Junction Assembly (GO:1901889)	2024-01-01	0.189281	0.329976	0	0	4.97688	8.28412	CORO1C
Sensory Perception Of Sound (GO:0007605)	1992-02-01	0.19086	0.33192	0	0	2.54987	4.22314	NIPBL;HOMER2
Positive Regulation Of Protein Catabolic Process (GO:0045732)	1992-02-01	0.19086	0.33192	0	0	2.54987	4.22314	ASB9;ATG7
Neuron Differentiation (GO:0030182)	3/173	0.191332	0.332339	0	0	2.02848	3.35459	MYEF2;RUNX2;WNT3
Regulation Of Endothelial Cell Proliferation (GO:0001936)	1993-02-01	0.194009	0.334554	0	0	2.52172	4.13525	PROX1;SIRT1
Negative Regulation Of Intrinsic Apoptotic Signaling Pathway In Response To DNA Damage (GO:1902230)	2025-01-01	0.196343	0.334554	0	0	4.76927	7.76385	SIRT1
Negative Regulation Of Lipid Biosynthetic Process (GO:0051055)	2025-01-01	0.196343	0.334554	0	0	4.76927	7.76385	SIRT1
Regulation Of Hippo Signaling (GO:0035330)	2025-01-01	0.196343	0.334554	0	0	4.76927	7.76385	WWC3
Negative Regulation Of Protein Localization To Membrane (GO:1905476)	2025-01-01	0.196343	0.334554	0	0	4.76927	7.76385	PICALM
Regulation Of Keratinocyte Proliferation (GO:0010837)	2025-01-01	0.196343	0.334554	0	0	4.76927	7.76385	FGFR2
Negative Regulation Of Telomere Maintenance Via Telomere Lengthening (GO:1904357)	2025-01-01	0.196343	0.334554	0	0	4.76927	7.76385	DCP2
Cellular Response To Steroid Hormone Stimulus (GO:0071383)	2025-01-01	0.196343	0.334554	0	0	4.76927	7.76385	MAPK1
Cholesterol Biosynthetic Process (GO:0006695)	2025-01-01	0.196343	0.334554	0	0	4.76927	7.76385	INSIG2
Sodium Ion Homeostasis (GO:0055078)	2025-01-01	0.196343	0.334554	0	0	4.76927	7.76385	ATP1B1
Vesicle Cargo Loading (GO:0035459)	2025-01-01	0.196343	0.334554	0	0	4.76927	7.76385	PICALM
Positive Regulation Of Striated Muscle Cell Differentiation (GO:0051155)	2025-01-01	0.196343	0.334554	0	0	4.76927	7.76385	PROX1
Metanephros Development (GO:0001656)	2025-01-01	0.196343	0.334554	0	0	4.76927	7.76385	NIPBL
Mismatch Repair (GO:0006298)	2025-01-01	0.196343	0.334554	0	0	4.76927	7.76385	TDG
Proteoglycan Metabolic Process (GO:0006029)	2025-01-01	0.196343	0.334554	0	0	4.76927	7.76385	CHST11
Myotube Differentiation (GO:0014902)	2025-01-01	0.196343	0.334554	0	0	4.76927	7.76385	MYEF2
Sphingolipid Metabolic Process (GO:0006665)	1994-02-01	0.197165	0.335555	0	0	2.49419	4.04985	CERS6;ACER3
Positive Regulation Of Hydrolase Activity (GO:0051345)	3/176	0.197962	0.336512	0	0	1.993	3.22803	SOS1;RAPGEF6;PICALM
Regulation Of Protein Phosphorylation (GO:0001932)	4/265	0.200187	0.33712	0	0	1.7638	2.83709	CCNYL1;KRAS;SIRT1;CORO1C
Cell Junction Assembly (GO:0034329)	1995-02-01	0.200327	0.33712	0	0	2.46724	3.96684	GPM6A;NLGN1
Recombinational Repair (GO:0000725)	1995-02-01	0.200327	0.33712	0	0	2.46724	3.96684	SFPQ;EPC1
DNA-templated Transcription Elongation (GO:0006354)	2026-01-01	0.203344	0.33712	0	0	4.57827	7.29253	RTF1
Fc Receptor Signaling Pathway (GO:0038093)	2026-01-01	0.203344	0.33712	0	0	4.57827	7.29253	SOS1
L-amino Acid Transport (GO:0015807)	2026-01-01	0.203344	0.33712	0	0	4.57827	7.29253	SLC38A2
Negative Regulation Of Protein Polymerization (GO:0032272)	2026-01-01	0.203344	0.33712	0	0	4.57827	7.29253	DYRK1A
Negative Regulation Of Receptor-Mediated Endocytosis (GO:0048261)	2026-01-01	0.203344	0.33712	0	0	4.57827	7.29253	PICALM
Antigen Processing And Presentation Of Exogenous Peptide Antigen Via MHC Class II (GO:0019886)	2026-01-01	0.203344	0.33712	0	0	4.57827	7.29253	PIKFYVE
Regulation Of Nucleotide-Excision Repair (GO:2000819)	2026-01-01	0.203344	0.33712	0	0	4.57827	7.29253	ARID2
Nucleic Acid Phosphodiester Bond Hydrolysis (GO:0090305)	2026-01-01	0.203344	0.33712	0	0	4.57827	7.29253	PNRC2
Regulation Of Potassium Ion Transmembrane Transporter Activity (GO:1901016)	2026-01-01	0.203344	0.33712	0	0	4.57827	7.29253	ATP1B1
Camera-Type Eye Development (GO:0043010)	2026-01-01	0.203344	0.33712	0	0	4.57827	7.29253	FBN2
Regulation Of Reactive Oxygen Species Biosynthetic Process (GO:1903426)	2026-01-01	0.203344	0.33712	0	0	4.57827	7.29253	PIKFYVE
Cellular Response To Xenobiotic Stimulus (GO:0071466)	2026-01-01	0.203344	0.33712	0	0	4.57827	7.29253	REST
Respiratory Chain Complex IV Assembly (GO:0008535)	2026-01-01	0.203344	0.33712	0	0	4.57827	7.29253	COX18
Response To Glucocorticoid (GO:0051384)	2026-01-01	0.203344	0.33712	0	0	4.57827	7.29253	REST
Positive Regulation Of Erythrocyte Differentiation (GO:0045648)	2026-01-01	0.203344	0.33712	0	0	4.57827	7.29253	FOXO3
Establishment Or Maintenance Of Apical/Basal Cell Polarity (GO:0035088)	2026-01-01	0.203344	0.33712	0	0	4.57827	7.29253	PARD3B
Negative Regulation Of Catalytic Activity (GO:0043086)	2026-01-01	0.203344	0.33712	0	0	4.57827	7.29253	SIRT1
Regulation Of Protein Metabolic Process (GO:0051246)	1996-02-01	0.203495	0.33712	0	0	2.44087	3.88614	SPOPL;FOXO3
Cellular Response To Transforming Growth Factor Beta Stimulus (GO:0071560)	1996-02-01	0.203495	0.33712	0	0	2.44087	3.88614	USP15;SIRT1
Regulation Of Protein Localization (GO:0032880)	1997-02-01	0.206669	0.340878	0	0	2.41506	3.80766	ATCAY;PICALM
RNA Splicing, Via Transesterification Reactions With Bulged Adenosine As Nucleophile (GO:0000377)	3/180	0.206887	0.340878	0	0	1.94757	3.06855	HNRNPA3;YTHDC1;NOVA1
MAPK Cascade (GO:0000165)	1998-02-01	0.209848	0.340878	0	0	2.38978	3.73133	MAPK1;KRAS
Positive Regulation Of Cold-Induced Thermogenesis (GO:0120162)	1998-02-01	0.209848	0.340878	0	0	2.38978	3.73133	ESRRG;PPARGC1A
DNA Synthesis Involved In DNA Repair (GO:0000731)	2027-01-01	0.210284	0.340878	0	0	4.40196	6.86396	SIRT1
Negative Regulation Of Neurogenesis (GO:0050768)	2027-01-01	0.210284	0.340878	0	0	4.40196	6.86396	REST
Amino Acid Import Across Plasma Membrane (GO:0089718)	2027-01-01	0.210284	0.340878	0	0	4.40196	6.86396	SLC38A2
Cellular Response To Acid Chemical (GO:0071229)	2027-01-01	0.210284	0.340878	0	0	4.40196	6.86396	SH3BP4
Chaperone Cofactor-Dependent Protein Refolding (GO:0051085)	2027-01-01	0.210284	0.340878	0	0	4.40196	6.86396	HSPA9
Clathrin-Dependent Endocytosis (GO:0072583)	2027-01-01	0.210284	0.340878	0	0	4.40196	6.86396	PICALM
Cortical Cytoskeleton Organization (GO:0030865)	2027-01-01	0.210284	0.340878	0	0	4.40196	6.86396	NLGN1
Positive Regulation Of Calcium Ion Transmembrane Transporter Activity (GO:1901021)	2027-01-01	0.210284	0.340878	0	0	4.40196	6.86396	ATP1B1
Ventricular Septum Morphogenesis (GO:0060412)	2027-01-01	0.210284	0.340878	0	0	4.40196	6.86396	PROX1
In Utero Embryonic Development (GO:0001701)	2027-01-01	0.210284	0.340878	0	0	4.40196	6.86396	FGFR2
Iron-Sulfur Cluster Assembly (GO:0016226)	2027-01-01	0.210284	0.340878	0	0	4.40196	6.86396	HSPA9
Metallo-Sulfur Cluster Assembly (GO:0031163)	2027-01-01	0.210284	0.340878	0	0	4.40196	6.86396	HSPA9
Negative Regulation Of Notch Signaling Pathway (GO:0045746)	2027-01-01	0.210284	0.340878	0	0	4.40196	6.86396	BEND6
Regulation Of Androgen Receptor Signaling Pathway (GO:0060765)	2027-01-01	0.210284	0.340878	0	0	4.40196	6.86396	SIRT1
Regulation Of Catecholamine Secretion (GO:0050433)	2027-01-01	0.210284	0.340878	0	0	4.40196	6.86396	STX1A
Axon Development (GO:0061564)	1999-02-01	0.213033	0.344944	0	0	2.36502	3.65705	ANK3;FGFR2
Regulation Of Organelle Organization (GO:0033043)	2/100	0.216222	0.345772	0	0	2.34077	3.58477	CLIC4;MAPK1
Protein Complex Oligomerization (GO:0051259)	2/100	0.216222	0.345772	0	0	2.34077	3.58477	PDCD6IP;G3BP2
Golgi To Plasma Membrane Protein Transport (GO:0043001)	2028-01-01	0.217163	0.345772	0	0	4.23871	6.47295	ANK3
Regulation Of Glucose Metabolic Process (GO:0010906)	2028-01-01	0.217163	0.345772	0	0	4.23871	6.47295	SIRT1
RNA Phosphodiester Bond Hydrolysis (GO:0090501)	2028-01-01	0.217163	0.345772	0	0	4.23871	6.47295	ZC3H12B
Antigen Processing And Presentation Of Peptide Antigen Via MHC Class II (GO:0002495)	2028-01-01	0.217163	0.345772	0	0	4.23871	6.47295	PIKFYVE
Nuclear-Transcribed mRNA Catabolic Process, Nonsense-Mediated Decay (GO:0000184)	2028-01-01	0.217163	0.345772	0	0	4.23871	6.47295	PNRC2
Regulation Of Protein Targeting To Membrane (GO:0090313)	2028-01-01	0.217163	0.345772	0	0	4.23871	6.47295	ANK3
Cell-Substrate Junction Assembly (GO:0007044)	2028-01-01	0.217163	0.345772	0	0	4.23871	6.47295	DST
Sterol Biosynthetic Process (GO:0016126)	2028-01-01	0.217163	0.345772	0	0	4.23871	6.47295	INSIG2
Positive Regulation Of Protein Import Into Nucleus (GO:0042307)	2028-01-01	0.217163	0.345772	0	0	4.23871	6.47295	ZIC1
Limb Development (GO:0060173)	2028-01-01	0.217163	0.345772	0	0	4.23871	6.47295	DKK1
Protein Insertion Into Mitochondrial Membrane (GO:0051204)	2028-01-01	0.217163	0.345772	0	0	4.23871	6.47295	COX18
Mucosal Immune Response (GO:0002385)	2028-01-01	0.217163	0.345772	0	0	4.23871	6.47295	OTUD7B
Regulation Of Bone Resorption (GO:0045124)	2028-01-01	0.217163	0.345772	0	0	4.23871	6.47295	PLEKHM1
Hemopoiesis (GO:0030097)	2/101	0.219415	0.34897	0	0	2.31701	3.51441	RUNX2;FGFR2
Negative Regulation Of Macromolecule Metabolic Process (GO:0010605)	3/186	0.22044	0.350212	0	0	1.88314	2.84754	REST;SIRT1;PICALM
Activation Of GTPase Activity (GO:0090630)	2/102	0.222612	0.352326	0	0	2.29372	3.44591	TBC1D15;CORO1C
Regulation Of Developmental Growth (GO:0048638)	2029-01-01	0.223984	0.352326	0	0	4.08712	6.11507	NIPBL
Negative Regulation Of Plasma Membrane Bounded Cell Projection Assembly (GO:0120033)	2029-01-01	0.223984	0.352326	0	0	4.08712	6.11507	GDI2
Cardiac Muscle Cell Action Potential (GO:0086001)	2029-01-01	0.223984	0.352326	0	0	4.08712	6.11507	ATP1B1
Regulation Of Spindle Assembly (GO:0090169)	2029-01-01	0.223984	0.352326	0	0	4.08712	6.11507	PDCD6IP
Positive Regulation Of Endopeptidase Activity (GO:0010950)	2029-01-01	0.223984	0.352326	0	0	4.08712	6.11507	PICALM
Positive Regulation Of Neural Precursor Cell Proliferation (GO:2000179)	2029-01-01	0.223984	0.352326	0	0	4.08712	6.11507	PROX1
Morphogenesis Of An Epithelium (GO:0002009)	2029-01-01	0.223984	0.352326	0	0	4.08712	6.11507	FGFR2
Multivesicular Body Assembly (GO:0036258)	2029-01-01	0.223984	0.352326	0	0	4.08712	6.11507	PDCD6IP
Defense Response To Virus (GO:0051607)	3/189	0.227285	0.356696	0	0	1.85248	2.74455	SENP7;USP27X;ATG7
Positive Regulation Of Vasculature Development (GO:1904018)	2/104	0.229018	0.356696	0	0	2.24852	3.31421	BTG1;SIRT1
Macroautophagy (GO:0016236)	2/104	0.229018	0.356696	0	0	2.24852	3.31421	PLEKHM1;ATG7
Monoatomic Cation Transmembrane Transport (GO:0098655)	4/281	0.229302	0.356696	0	0	1.66056	2.44554	KCNH5;SLC39A10;ATP1B1;SLC4A4
Intracellular Monoatomic Cation Homeostasis (GO:0030003)	3/190	0.229575	0.356696	0	0	1.84248	2.71126	SLC39A10;ATP1B1;PICALM
Regulation Of Dendritic Spine Morphogenesis (GO:0061001)	1930-01-01	0.230745	0.356696	0	0	3.94598	5.78656	NLGN1
Negative Regulation Of Myeloid Leukocyte Differentiation (GO:0002762)	1930-01-01	0.230745	0.356696	0	0	3.94598	5.78656	TMEM178A
Regulation Of Potassium Ion Transport (GO:0043266)	1930-01-01	0.230745	0.356696	0	0	3.94598	5.78656	ANK3
Positive Regulation Of JUN Kinase Activity (GO:0043507)	1930-01-01	0.230745	0.356696	0	0	3.94598	5.78656	DKK1
Response To Amino Acid (GO:0043200)	1930-01-01	0.230745	0.356696	0	0	3.94598	5.78656	SH3BP4
Response To Epidermal Growth Factor (GO:0070849)	1930-01-01	0.230745	0.356696	0	0	3.94598	5.78656	MAPK1
Cytoplasmic Translational Initiation (GO:0002183)	1930-01-01	0.230745	0.356696	0	0	3.94598	5.78656	EIF3J
Positive Regulation Of Cell Communication (GO:0010647)	1930-01-01	0.230745	0.356696	0	0	3.94598	5.78656	ANK3
Embryonic Skeletal System Morphogenesis (GO:0048704)	1930-01-01	0.230745	0.356696	0	0	3.94598	5.78656	FGFR2
Multivesicular Body Organization (GO:0036257)	1930-01-01	0.230745	0.356696	0	0	3.94598	5.78656	PDCD6IP
Negative Regulation Of Axon Extension (GO:0030517)	1930-01-01	0.230745	0.356696	0	0	3.94598	5.78656	SEMA3A
Central Nervous System Development (GO:0007417)	4/283	0.233016	0.358548	0	0	1.64849	2.40127	NIPBL;FOXG1;ZIC1;PROX1
Neuron Projection Development (GO:0031175)	3/192	0.234169	0.358548	0	0	1.8228	2.64617	GPM6A;NLGN1;ATCAY
Inorganic Cation Transmembrane Transport (GO:0098662)	4/284	0.234879	0.358548	0	0	1.64252	2.37949	KCNH5;SLC39A10;ATP1B1;SLC4A4
Response To Calcium Ion (GO:0051592)	2/106	0.235436	0.358548	0	0	2.20505	3.1892	CLIC4;NLGN1
Negative Regulation Of Developmental Growth (GO:0048640)	1931-01-01	0.237447	0.358548	0	0	3.81426	5.48418	WWC3
Negative Regulation Of Intracellular Steroid Hormone Receptor Signaling Pathway (GO:0033144)	1931-01-01	0.237447	0.358548	0	0	3.81426	5.48418	SIRT1
Negative Regulation Of Microtubule Polymerization Or Depolymerization (GO:0031111)	1931-01-01	0.237447	0.358548	0	0	3.81426	5.48418	DYRK1A
Actin Filament Polymerization (GO:0030041)	1931-01-01	0.237447	0.358548	0	0	3.81426	5.48418	WASF3
Regulation Of Protein Autophosphorylation (GO:0031952)	1931-01-01	0.237447	0.358548	0	0	3.81426	5.48418	RAP2C
Organic Cation Transport (GO:0015695)	1931-01-01	0.237447	0.358548	0	0	3.81426	5.48418	SLC19A2
Regulation Of Protein Localization To Cell Surface (GO:2000008)	1931-01-01	0.237447	0.358548	0	0	3.81426	5.48418	PICALM
Central Nervous System Neuron Differentiation (GO:0021953)	1931-01-01	0.237447	0.358548	0	0	3.81426	5.48418	PROX1
Response To Estradiol (GO:0032355)	1931-01-01	0.237447	0.358548	0	0	3.81426	5.48418	LCOR
Positive Regulation Of Cholesterol Transport (GO:0032376)	1931-01-01	0.237447	0.358548	0	0	3.81426	5.48418	SIRT1
Endodermal Cell Differentiation (GO:0035987)	1931-01-01	0.237447	0.358548	0	0	3.81426	5.48418	RTF1
Positive Regulation Of Lamellipodium Organization (GO:1902745)	1931-01-01	0.237447	0.358548	0	0	3.81426	5.48418	CORO1C
Triglyceride Homeostasis (GO:0070328)	1931-01-01	0.237447	0.358548	0	0	3.81426	5.48418	SIRT1
Protein Localization To Chromatin (GO:0071168)	1931-01-01	0.237447	0.358548	0	0	3.81426	5.48418	NIPBL
Modulation Of Excitatory Postsynaptic Potential (GO:0098815)	1931-01-01	0.237447	0.358548	0	0	3.81426	5.48418	NLGN1
Negative Chemotaxis (GO:0050919)	1931-01-01	0.237447	0.358548	0	0	3.81426	5.48418	SEMA3A
Negative Regulation Of Cell-Matrix Adhesion (GO:0001953)	1931-01-01	0.237447	0.358548	0	0	3.81426	5.48418	CORO1C
Negative Regulation Of Chemotaxis (GO:0050922)	1931-01-01	0.237447	0.358548	0	0	3.81426	5.48418	SEMA3A
Regulation Of Cellular Response To Stress (GO:0080135)	2/107	0.238649	0.359984	0	0	2.18394	3.12906	SLC38A2;SIRT1
Positive Regulation Of Metabolic Process (GO:0009893)	2/108	0.241865	0.362846	0	0	2.16323	3.07044	ESRRG;PPARGC1A
'De Novo' Post-Translational Protein Folding (GO:0051084)	1932-01-01	0.244092	0.362846	0	0	3.69103	5.20513	HSPA9
Regulation Of Cholesterol Efflux (GO:0010874)	1932-01-01	0.244092	0.362846	0	0	3.69103	5.20513	SIRT1
Negative Regulation Of Fat Cell Differentiation (GO:0045599)	1932-01-01	0.244092	0.362846	0	0	3.69103	5.20513	SIRT1
Regulation Of Metaphase/Anaphase Transition Of Cell Cycle (GO:1902099)	1932-01-01	0.244092	0.362846	0	0	3.69103	5.20513	ARID2
Cellular Nitrogen Compound Biosynthetic Process (GO:0044271)	1932-01-01	0.244092	0.362846	0	0	3.69103	5.20513	ACER3
Gluconeogenesis (GO:0006094)	1932-01-01	0.244092	0.362846	0	0	3.69103	5.20513	PPARGC1A
Glycosphingolipid Metabolic Process (GO:0006687)	1932-01-01	0.244092	0.362846	0	0	3.69103	5.20513	ST8SIA3
Vesicle Budding From Membrane (GO:0006900)	1932-01-01	0.244092	0.362846	0	0	3.69103	5.20513	PICALM
Positive Regulation Of Synapse Assembly (GO:0051965)	1932-01-01	0.244092	0.362846	0	0	3.69103	5.20513	NLGN1
Positive Regulation Of Telomere Maintenance Via Telomerase (GO:0032212)	1932-01-01	0.244092	0.362846	0	0	3.69103	5.20513	MAPK1
Proteoglycan Biosynthetic Process (GO:0030166)	1932-01-01	0.244092	0.362846	0	0	3.69103	5.20513	CHST11
Mitochondrial Membrane Organization (GO:0007006)	1932-01-01	0.244092	0.362846	0	0	3.69103	5.20513	HSPA9
Purine Ribonucleoside Triphosphate Metabolic Process (GO:0009205)	1932-01-01	0.244092	0.362846	0	0	3.69103	5.20513	ATP1B1
Negative Regulation Of Developmental Process (GO:0051093)	2/109	0.245082	0.363188	0	0	2.1429	3.01327	SUZ12;BRMS1L
Cellular Response To Salt (GO:1902075)	2/109	0.245082	0.363188	0	0	2.1429	3.01327	CLIC4;NLGN1
Positive Regulation Of Cysteine-Type Endopeptidase Activity Involved In Apoptotic Process (GO:0043280)	2/109	0.245082	0.363188	0	0	2.1429	3.01327	REST;SIRT1
DNA-templated Transcription (GO:0006351)	3/199	0.250374	0.366928	0	0	1.75707	2.43319	EPC1;FOXO3;HIPK3
Negative Regulation Of Endocytosis (GO:0045806)	1933-01-01	0.250679	0.366928	0	0	3.57551	4.94701	PICALM
Negative Regulation Of Epithelial Cell Migration (GO:0010633)	1933-01-01	0.250679	0.366928	0	0	3.57551	4.94701	CORO1C
Actin Filament Bundle Assembly (GO:0051017)	1933-01-01	0.250679	0.366928	0	0	3.57551	4.94701	CALD1
Actin Filament Bundle Organization (GO:0061572)	1933-01-01	0.250679	0.366928	0	0	3.57551	4.94701	CALD1
Cardiac Muscle Contraction (GO:0060048)	1933-01-01	0.250679	0.366928	0	0	3.57551	4.94701	ATP1B1
Regulation Of Type I Interferon-Mediated Signaling Pathway (GO:0060338)	1933-01-01	0.250679	0.366928	0	0	3.57551	4.94701	USP27X
Positive Regulation Of Small Molecule Metabolic Process (GO:0062013)	1933-01-01	0.250679	0.366928	0	0	3.57551	4.94701	SLC4A4
Positive Regulation Of Telomerase Activity (GO:0051973)	1933-01-01	0.250679	0.366928	0	0	3.57551	4.94701	MAPK1
Monoubiquitinated Protein Deubiquitination (GO:0035520)	1933-01-01	0.250679	0.366928	0	0	3.57551	4.94701	USP15
Regulation Of G0 To G1 Transition (GO:0070316)	1933-01-01	0.250679	0.366928	0	0	3.57551	4.94701	ARID2
ncRNA Catabolic Process (GO:0034661)	1933-01-01	0.250679	0.366928	0	0	3.57551	4.94701	ZC3H4
Regulation Of Transforming Growth Factor Beta Receptor Signaling Pathway (GO:0017015)	2/111	0.251522	0.367038	0	0	2.10337	2.90313	BRMS1L;SIRT1
Cytoskeleton Organization (GO:0007010)	2/111	0.251522	0.367038	0	0	2.10337	2.90313	DST;WASF3
Mitotic Cell Cycle Phase Transition (GO:0044772)	2/111	0.251522	0.367038	0	0	2.10337	2.90313	CUL5;CUL4B
Regulation Of Protein Serine/Threonine Kinase Activity (GO:0071900)	2/112	0.254744	0.370432	0	0	2.08414	2.85006	SOS1;SIRT1
ATP Metabolic Process (GO:0046034)	1934-01-01	0.257209	0.370432	0	0	3.46698	4.7077	ATP1B1
Negative Regulation Of Mitotic Cell Cycle (GO:0045930)	1934-01-01	0.257209	0.370432	0	0	3.46698	4.7077	BTG1
Regulation Of Metal Ion Transport (GO:0010959)	1934-01-01	0.257209	0.370432	0	0	3.46698	4.7077	ANK3
Cellular Response To Hydrogen Peroxide (GO:0070301)	1934-01-01	0.257209	0.370432	0	0	3.46698	4.7077	SIRT1
Positive Regulation Of Carbohydrate Metabolic Process (GO:0045913)	1934-01-01	0.257209	0.370432	0	0	3.46698	4.7077	SLC4A4
Embryonic Limb Morphogenesis (GO:0030326)	1934-01-01	0.257209	0.370432	0	0	3.46698	4.7077	NIPBL
Superoxide Metabolic Process (GO:0006801)	1934-01-01	0.257209	0.370432	0	0	3.46698	4.7077	SH3PXD2A
Positive Regulation Of Organelle Organization (GO:0010638)	1934-01-01	0.257209	0.370432	0	0	3.46698	4.7077	PPARGC1A
Inner Mitochondrial Membrane Organization (GO:0007007)	1934-01-01	0.257209	0.370432	0	0	3.46698	4.7077	HSPA9
Regulation Of DNA Biosynthetic Process (GO:2000278)	1934-01-01	0.257209	0.370432	0	0	3.46698	4.7077	DACH1
Negative Regulation Of JNK Cascade (GO:0046329)	1934-01-01	0.257209	0.370432	0	0	3.46698	4.7077	HIPK3
Regulation Of calcineurin-NFAT Signaling Cascade (GO:0070884)	1934-01-01	0.257209	0.370432	0	0	3.46698	4.7077	HOMER2
Gene Expression (GO:0010467)	4/296	0.257498	0.370476	0	0	1.57405	2.13559	YTHDC1;NOVA1;KPNA4;AGFG1
Regulation Of Intracellular Signal Transduction (GO:1902531)	4/297	0.259403	0.372843	0	0	1.5686	2.11663	NLGN1;CHN2;WWC3;URB2
Positive Regulation Of Cellular Process (GO:0048522)	7/594	0.260247	0.373007	0	0	1.37381	1.84931	FRMD5;ACER3;KRAS;PROX1;ARID2;SIRT1;FGFR2
Regulation Of Cytoskeleton Organization (GO:0051493)	2/114	0.261189	0.373007	0	0	2.04672	2.74774	CLIC4;MAPK1
Regulation Of Cellular Senescence (GO:2000772)	1935-01-01	0.263682	0.373007	0	0	3.36484	4.48537	SIRT1
Action Potential (GO:0001508)	1935-01-01	0.263682	0.373007	0	0	3.36484	4.48537	ANK3
Neutral Amino Acid Transport (GO:0015804)	1935-01-01	0.263682	0.373007	0	0	3.36484	4.48537	SLC38A2
One-Carbon Compound Transport (GO:0019755)	1935-01-01	0.263682	0.373007	0	0	3.36484	4.48537	SLC4A4
Cellular Response To Amino Acid Stimulus (GO:0071230)	1935-01-01	0.263682	0.373007	0	0	3.36484	4.48537	SH3BP4
Regulation Of Sodium Ion Transport (GO:0002028)	1935-01-01	0.263682	0.373007	0	0	3.36484	4.48537	ANK3
Glutamate Receptor Signaling Pathway (GO:0007215)	1935-01-01	0.263682	0.373007	0	0	3.36484	4.48537	HOMER2
Hexose Biosynthetic Process (GO:0019319)	1935-01-01	0.263682	0.373007	0	0	3.36484	4.48537	PPARGC1A
Positive Regulation Of Telomere Maintenance Via Telomere Lengthening (GO:1904358)	1935-01-01	0.263682	0.373007	0	0	3.36484	4.48537	MAPK1
Intrinsic Apoptotic Signaling Pathway By P53 Class Mediator (GO:0072332)	1935-01-01	0.263682	0.373007	0	0	3.36484	4.48537	SIRT1
Liver Development (GO:0001889)	1935-01-01	0.263682	0.373007	0	0	3.36484	4.48537	PROX1
Regulation Of G2/M Transition Of Mitotic Cell Cycle (GO:0010389)	1935-01-01	0.263682	0.373007	0	0	3.36484	4.48537	KCNH5
Regulation Of Axon Extension (GO:0030516)	1935-01-01	0.263682	0.373007	0	0	3.36484	4.48537	SEMA3A
Regulation Of Cardiac Muscle Contraction (GO:0055117)	1935-01-01	0.263682	0.373007	0	0	3.36484	4.48537	ATP1B1
Regulation Of Canonical Wnt Signaling Pathway (GO:0060828)	3/207	0.26909	0.37798	0	0	1.68748	2.21517	CCNYL1;DKK1;FGFR2
Negative Regulation Of Cell Differentiation (GO:0045596)	3/207	0.26909	0.37798	0	0	1.68748	2.21517	SUZ12;REST;SIRT1
Protein Phosphorylation (GO:0006468)	6/500	0.269783	0.37798	0	0	1.39763	1.83109	USP15;GMFB;DYRK1A;MAPK1;FGFR2;HIPK3
Negative Regulation Of Organelle Assembly (GO:1902116)	1936-01-01	0.270099	0.37798	0	0	3.26854	4.27841	GDI2
Negative Regulation Of Protein Kinase B Signaling (GO:0051898)	1936-01-01	0.270099	0.37798	0	0	3.26854	4.27841	SIRT1
Base-Excision Repair (GO:0006284)	1936-01-01	0.270099	0.37798	0	0	3.26854	4.27841	TDG
Regulation Of Peptidyl-Threonine Phosphorylation (GO:0010799)	1936-01-01	0.270099	0.37798	0	0	3.26854	4.27841	MAPK1
Regulation Of Receptor Internalization (GO:0002090)	1936-01-01	0.270099	0.37798	0	0	3.26854	4.27841	DKK1
Regulation Of Trans-Synaptic Signaling (GO:0099177)	1936-01-01	0.270099	0.37798	0	0	3.26854	4.27841	NLGN1
Positive Regulation Of Myeloid Cell Differentiation (GO:0045639)	1936-01-01	0.270099	0.37798	0	0	3.26854	4.27841	FOXO3
Protein Destabilization (GO:0031648)	1936-01-01	0.270099	0.37798	0	0	3.26854	4.27841	SIRT1
Positive Regulation Of Protein Serine/Threonine Kinase Activity (GO:0071902)	2/117	0.270861	0.378676	0	0	1.99302	2.60319	PROX1;SIRT1
Regulation Of Small GTPase Mediated Signal Transduction (GO:0051056)	2/118	0.274084	0.382065	0	0	1.97574	2.55724	CHN2;RABL3
Positive Regulation Of Cell Projection Organization (GO:0031346)	2/118	0.274084	0.382065	0	0	1.97574	2.55724	NLGN1;PLXNA4
Ribonucleoprotein Complex Biogenesis (GO:0022613)	2/118	0.274084	0.382065	0	0	1.97574	2.55724	URB2;CUL4B
RNA Stabilization (GO:0043489)	1937-01-01	0.276461	0.383141	0	0	3.17759	4.08538	RBM38
Negative Regulation Of Smooth Muscle Cell Proliferation (GO:0048662)	1937-01-01	0.276461	0.383141	0	0	3.17759	4.08538	PPARGC1A
Positive Regulation Of Exocytosis (GO:0045921)	1937-01-01	0.276461	0.383141	0	0	3.17759	4.08538	PDCD6IP
Ventricular Septum Development (GO:0003281)	1937-01-01	0.276461	0.383141	0	0	3.17759	4.08538	PROX1
Melanosome Organization (GO:0032438)	1937-01-01	0.276461	0.383141	0	0	3.17759	4.08538	PIKFYVE
Mitochondrion Disassembly (GO:0061726)	1937-01-01	0.276461	0.383141	0	0	3.17759	4.08538	ATG7
Cellular Response To Tumor Necrosis Factor (GO:0071356)	2/119	0.277307	0.383572	0	0	1.95876	2.51236	FOXO3;SIRT1
Positive Regulation Of Angiogenesis (GO:0045766)	2/119	0.277307	0.383572	0	0	1.95876	2.51236	BTG1;SIRT1
Regulation Of Intracellular Transport (GO:0032386)	1938-01-01	0.282767	0.387016	0	0	3.09155	3.90503	ATP9A
Regulation Of Neurotransmitter Secretion (GO:0046928)	1938-01-01	0.282767	0.387016	0	0	3.09155	3.90503	SLC38A2
Calcium-Dependent Cell-Cell Adhesion Via Plasma Membrane Cell Adhesion Molecules (GO:0016339)	1938-01-01	0.282767	0.387016	0	0	3.09155	3.90503	NLGN1
Regulation Of Protein Import Into Nucleus (GO:0042306)	1938-01-01	0.282767	0.387016	0	0	3.09155	3.90503	ZIC1
Positive Regulation Of Axonogenesis (GO:0050772)	1938-01-01	0.282767	0.387016	0	0	3.09155	3.90503	PLXNA4
Positive Regulation Of Bone Mineralization (GO:0030501)	1938-01-01	0.282767	0.387016	0	0	3.09155	3.90503	FBN2
Positive Regulation Of Cation Channel Activity (GO:2001259)	1938-01-01	0.282767	0.387016	0	0	3.09155	3.90503	ANK3
Establishment Of Protein Localization To Plasma Membrane (GO:0061951)	1938-01-01	0.282767	0.387016	0	0	3.09155	3.90503	ANK3
Tumor Necrosis Factor-Mediated Signaling Pathway (GO:0033209)	1938-01-01	0.282767	0.387016	0	0	3.09155	3.90503	FOXO3
Membrane Assembly (GO:0071709)	1938-01-01	0.282767	0.387016	0	0	3.09155	3.90503	NLGN1
Membrane Fission (GO:0090148)	1938-01-01	0.282767	0.387016	0	0	3.09155	3.90503	CORO1C
Regulation Of Protein Catabolic Process (GO:0042176)	2/122	0.286969	0.388158	0	0	1.9095	2.38378	ASB9;ATG7
Protein Localization To Nucleus (GO:0034504)	2/122	0.286969	0.388158	0	0	1.9095	2.38378	PIKFYVE;KPNA4
Receptor-Mediated Endocytosis (GO:0006898)	2/122	0.286969	0.388158	0	0	1.9095	2.38378	PIKFYVE;PICALM
RNA Transport (GO:0050658)	1939-01-01	0.289019	0.388158	0	0	3.01004	3.73625	RBFOX1
Negative Regulation Of Protein Secretion (GO:0050709)	1939-01-01	0.289019	0.388158	0	0	3.01004	3.73625	REST
Regulation Of Mitotic Spindle Organization (GO:0060236)	1939-01-01	0.289019	0.388158	0	0	3.01004	3.73625	PDCD6IP
Neuron Projection Extension (GO:1990138)	1939-01-01	0.289019	0.388158	0	0	3.01004	3.73625	SEMA3A
Axonal Transport (GO:0098930)	1939-01-01	0.289019	0.388158	0	0	3.01004	3.73625	DST
Nuclear-Transcribed mRNA Catabolic Process, Deadenylation-Dependent Decay (GO:0000288)	1939-01-01	0.289019	0.388158	0	0	3.01004	3.73625	DCP2
Odontogenesis (GO:0042476)	1939-01-01	0.289019	0.388158	0	0	3.01004	3.73625	FGFR2
Regulation Of Protein Tyrosine Kinase Activity (GO:0061097)	1939-01-01	0.289019	0.388158	0	0	3.01004	3.73625	RAP2C
Positive Regulation Of ATP-dependent Activity (GO:0032781)	1939-01-01	0.289019	0.388158	0	0	3.01004	3.73625	ATP1B1
Positive Regulation Of Intrinsic Apoptotic Signaling Pathway (GO:2001244)	1939-01-01	0.289019	0.388158	0	0	3.01004	3.73625	SFPQ
Fibroblast Growth Factor Receptor Signaling Pathway (GO:0008543)	1939-01-01	0.289019	0.388158	0	0	3.01004	3.73625	FGFR2
Positive Regulation Of Lymphocyte Differentiation (GO:0045621)	1939-01-01	0.289019	0.388158	0	0	3.01004	3.73625	ARID2
Positive Regulation Of Pattern Recognition Receptor Signaling Pathway (GO:0062208)	1939-01-01	0.289019	0.388158	0	0	3.01004	3.73625	USP15
Vitamin Transport (GO:0051180)	1939-01-01	0.289019	0.388158	0	0	3.01004	3.73625	SLC19A2
Histone H4 Acetylation (GO:0043967)	1939-01-01	0.289019	0.388158	0	0	3.01004	3.73625	EPC1
Internal Peptidyl-Lysine Acetylation (GO:0018393)	1939-01-01	0.289019	0.388158	0	0	3.01004	3.73625	EPC1
Negative Regulation Of Cell-Substrate Adhesion (GO:0010812)	1939-01-01	0.289019	0.388158	0	0	3.01004	3.73625	CORO1C
Organonitrogen Compound Biosynthetic Process (GO:1901566)	2/123	0.290188	0.388998	0	0	1.89362	2.34284	CERS6;ACER3
Regulation Of Cell Motility (GO:2000145)	2/123	0.290188	0.388998	0	0	1.89362	2.34284	FRMD5;PLXNA4
Regulation Of Cytosolic Calcium Ion Concentration (GO:0051480)	1940-01-01	0.295217	0.391709	0	0	2.93271	3.57804	TMEM178A
L-alpha-amino Acid Transmembrane Transport (GO:1902475)	1940-01-01	0.295217	0.391709	0	0	2.93271	3.57804	SLC38A2
Regulation Of Glycolytic Process (GO:0006110)	1940-01-01	0.295217	0.391709	0	0	2.93271	3.57804	SLC4A4
Regulation Of Microtubule Polymerization (GO:0031113)	1940-01-01	0.295217	0.391709	0	0	2.93271	3.57804	DYRK1A
Nucleic Acid-Templated Transcription (GO:0097659)	1940-01-01	0.295217	0.391709	0	0	2.93271	3.57804	EPC1
Regulation Of Protein Dephosphorylation (GO:0035304)	1940-01-01	0.295217	0.391709	0	0	2.93271	3.57804	YWHAB
Regulation Of Small Molecule Metabolic Process (GO:0062012)	1940-01-01	0.295217	0.391709	0	0	2.93271	3.57804	SIRT1
Positive Regulation Of Catalytic Activity (GO:0043085)	1940-01-01	0.295217	0.391709	0	0	2.93271	3.57804	YWHAB
Positive Regulation Of Monoatomic Ion Transport (GO:0043270)	1940-01-01	0.295217	0.391709	0	0	2.93271	3.57804	ANK3
Water-Soluble Vitamin Metabolic Process (GO:0006767)	1940-01-01	0.295217	0.391709	0	0	2.93271	3.57804	SLC19A2
Regulation Of Autophagosome Assembly (GO:2000785)	1940-01-01	0.295217	0.391709	0	0	2.93271	3.57804	PIKFYVE
Positive Regulation Of Intracellular Protein Transport (GO:0090316)	2/126	0.299831	0.39692	0	0	1.84752	2.22541	ZIC1;ANK3
Negative Regulation Of mRNA Catabolic Process (GO:1902373)	1941-01-01	0.30136	0.39692	0	0	2.85925	3.42952	RBM38
Cellular Response To Retinoic Acid (GO:0071300)	1941-01-01	0.30136	0.39692	0	0	2.85925	3.42952	WNT3
Response To Amino Acid Starvation (GO:1990928)	1941-01-01	0.30136	0.39692	0	0	2.85925	3.42952	MAPK1
Heart Contraction (GO:0060047)	1941-01-01	0.30136	0.39692	0	0	2.85925	3.42952	ATP1B1
Positive Regulation Of Ossification (GO:0045778)	1941-01-01	0.30136	0.39692	0	0	2.85925	3.42952	FBN2
Visual System Development (GO:0150063)	1941-01-01	0.30136	0.39692	0	0	2.85925	3.42952	FREM2
Protein Localization To Lysosome (GO:0061462)	1941-01-01	0.30136	0.39692	0	0	2.85925	3.42952	SH3BP4
Amino Acid Transmembrane Transport (GO:0003333)	1942-01-01	0.307451	0.400889	0	0	2.78937	3.28989	SLC38A2
Regulation Of Neurotransmitter Receptor Activity (GO:0099601)	1942-01-01	0.307451	0.400889	0	0	2.78937	3.28989	NLGN1
Regulation Of Osteoclast Differentiation (GO:0045670)	1942-01-01	0.307451	0.400889	0	0	2.78937	3.28989	TMEM178A
Cellular Response To Amino Acid Starvation (GO:0034198)	1942-01-01	0.307451	0.400889	0	0	2.78937	3.28989	MAPK1
Stress-Activated MAPK Cascade (GO:0051403)	1942-01-01	0.307451	0.400889	0	0	2.78937	3.28989	MAPK1
Keratinocyte Differentiation (GO:0030216)	1942-01-01	0.307451	0.400889	0	0	2.78937	3.28989	CLIC4
Potassium Ion Import Across Plasma Membrane (GO:1990573)	1942-01-01	0.307451	0.400889	0	0	2.78937	3.28989	ATP1B1
Lysosome Localization (GO:0032418)	1942-01-01	0.307451	0.400889	0	0	2.78937	3.28989	PLEKHM1
Modulation By Host Of Symbiont Process (GO:0051851)	1942-01-01	0.307451	0.400889	0	0	2.78937	3.28989	REST
Monoatomic Cation Transport (GO:0006812)	1942-01-01	0.307451	0.400889	0	0	2.78937	3.28989	ATP1B1
Regulation Of Axonogenesis (GO:0050770)	1942-01-01	0.307451	0.400889	0	0	2.78937	3.28989	PLXNA4
Protein Homooligomerization (GO:0051260)	2/129	0.309454	0.402768	0	0	1.80361	2.11553	PDCD6IP;G3BP2
Protein Targeting (GO:0006605)	2/129	0.309454	0.402768	0	0	1.80361	2.11553	NLGN1;PIKFYVE
SCF-dependent Proteasomal Ubiquitin-Dependent Protein Catabolic Process (GO:0031146)	1943-01-01	0.313489	0.404347	0	0	2.72282	3.15845	CUL5
Positive Regulation Of Biomineral Tissue Development (GO:0070169)	1943-01-01	0.313489	0.404347	0	0	2.72282	3.15845	FBN2
Positive Regulation Of Cell Division (GO:0051781)	1943-01-01	0.313489	0.404347	0	0	2.72282	3.15845	FGFR2
Energy Derivation By Oxidation Of Organic Compounds (GO:0015980)	1943-01-01	0.313489	0.404347	0	0	2.72282	3.15845	PPARGC1A
Positive Regulation Of miRNA Transcription (GO:1902895)	1943-01-01	0.313489	0.404347	0	0	2.72282	3.15845	FOXO3
Glycolipid Biosynthetic Process (GO:0009247)	1943-01-01	0.313489	0.404347	0	0	2.72282	3.15845	ST8SIA3
Intracellular Steroid Hormone Receptor Signaling Pathway (GO:0030518)	1943-01-01	0.313489	0.404347	0	0	2.72282	3.15845	MAPK1
mRNA Catabolic Process (GO:0006402)	1943-01-01	0.313489	0.404347	0	0	2.72282	3.15845	DCP2
mRNA Transcription (GO:0009299)	1943-01-01	0.313489	0.404347	0	0	2.72282	3.15845	HIPK3
Regulation Of Cellular Component Size (GO:0032535)	1943-01-01	0.313489	0.404347	0	0	2.72282	3.15845	PICALM
Regulation Of Cell Growth (GO:0001558)	3/227	0.316442	0.407789	0	0	1.53524	1.76647	BTG1;SH3BP4;SIRT1
Epithelial Cell Differentiation (GO:0030855)	2/132	0.319051	0.408512	0	0	1.76172	2.0126	PROX1;FGFR2
Regulation Of Insulin Receptor Signaling Pathway (GO:0046626)	1944-01-01	0.319474	0.408512	0	0	2.65936	3.03454	SIRT1
Bone Development (GO:0060348)	1944-01-01	0.319474	0.408512	0	0	2.65936	3.03454	FGFR2
Nucleus Organization (GO:0006997)	1944-01-01	0.319474	0.408512	0	0	2.65936	3.03454	PDCD6IP
Positive Regulation Of Cytokine-Mediated Signaling Pathway (GO:0001961)	1944-01-01	0.319474	0.408512	0	0	2.65936	3.03454	USP27X
Positive Regulation Of Nucleocytoplasmic Transport (GO:0046824)	1944-01-01	0.319474	0.408512	0	0	2.65936	3.03454	ZIC1
Regulation Of DNA-templated Transcription Elongation (GO:0032784)	1944-01-01	0.319474	0.408512	0	0	2.65936	3.03454	ZC3H4
Regulation Of Cell-Substrate Adhesion (GO:0010810)	1944-01-01	0.319474	0.408512	0	0	2.65936	3.03454	CORO1C
Protein-Containing Complex Assembly (GO:0065003)	4/328	0.319569	0.408512	0	0	1.41627	1.61565	ANLN;PPARGC1A;WASF3;PICALM
Regulation Of Stem Cell Differentiation (GO:2000736)	1945-01-01	0.325408	0.414129	0	0	2.59879	2.9176	GATAD2B
Regulation Of Telomerase Activity (GO:0051972)	1945-01-01	0.325408	0.414129	0	0	2.59879	2.9176	MAPK1
Epidermal Growth Factor Receptor Signaling Pathway (GO:0007173)	1945-01-01	0.325408	0.414129	0	0	2.59879	2.9176	SOS1
Positive Regulation Of Innate Immune Response (GO:0045089)	1945-01-01	0.325408	0.414129	0	0	2.59879	2.9176	USP27X
Triglyceride Metabolic Process (GO:0006641)	1945-01-01	0.325408	0.414129	0	0	2.59879	2.9176	SIRT1
Positive Regulation Of Phosphorylation (GO:0042327)	3/231	0.325957	0.414459	0	0	1.508	1.69046	KRAS;SIRT1;FGFR2
T Cell Differentiation (GO:0030217)	1946-01-01	0.33129	0.417536	0	0	2.54091	2.8071	RABL3
Regulation Of mRNA Catabolic Process (GO:0061013)	1946-01-01	0.33129	0.417536	0	0	2.54091	2.8071	DCP2
Antiviral Innate Immune Response (GO:0140374)	1946-01-01	0.33129	0.417536	0	0	2.54091	2.8071	SENP7
Regulation Of Nervous System Development (GO:0051960)	1946-01-01	0.33129	0.417536	0	0	2.54091	2.8071	WNT3
Positive Regulation Of Blood Vessel Endothelial Cell Migration (GO:0043536)	1946-01-01	0.33129	0.417536	0	0	2.54091	2.8071	SIRT1
Response To Hydrogen Peroxide (GO:0042542)	1946-01-01	0.33129	0.417536	0	0	2.54091	2.8071	SIRT1
Positive Regulation Of Cell-Cell Adhesion (GO:0022409)	1946-01-01	0.33129	0.417536	0	0	2.54091	2.8071	ANK3
Epithelial Cell Migration (GO:0010631)	1946-01-01	0.33129	0.417536	0	0	2.54091	2.8071	ANLN
Negative Regulation Of Cellular Metabolic Process (GO:0031324)	1946-01-01	0.33129	0.417536	0	0	2.54091	2.8071	SIRT1
Negative Regulation Of Cold-Induced Thermogenesis (GO:0120163)	1946-01-01	0.33129	0.417536	0	0	2.54091	2.8071	NOVA1
Potassium Ion Transmembrane Transport (GO:0071805)	2/137	0.334973	0.421549	0	0	1.69604	1.85497	KCNH5;ATP1B1
Negative Regulation Of Hydrolase Activity (GO:0051346)	1947-01-01	0.337121	0.421549	0	0	2.48555	2.70257	SH3BP4
Golgi To Plasma Membrane Transport (GO:0006893)	1947-01-01	0.337121	0.421549	0	0	2.48555	2.70257	ANK3
Regulation Of Interleukin-2 Production (GO:0032663)	1947-01-01	0.337121	0.421549	0	0	2.48555	2.70257	HOMER2
Bicellular Tight Junction Assembly (GO:0070830)	1947-01-01	0.337121	0.421549	0	0	2.48555	2.70257	PDCD6IP
Regulation Of Signal Transduction By P53 Class Mediator (GO:1901796)	1947-01-01	0.337121	0.421549	0	0	2.48555	2.70257	URB2
Cognition (GO:0050890)	1947-01-01	0.337121	0.421549	0	0	2.48555	2.70257	NIPBL
Epithelial To Mesenchymal Transition (GO:0001837)	1947-01-01	0.337121	0.421549	0	0	2.48555	2.70257	SLC39A10
Regulation Of T Cell Differentiation (GO:0045580)	1947-01-01	0.337121	0.421549	0	0	2.48555	2.70257	ARID2
Intracellular Calcium Ion Homeostasis (GO:0006874)	2/139	0.341312	0.426417	0	0	1.67111	1.79637	TMEM178A;ATP1B1
Oligosaccharide Metabolic Process (GO:0009311)	1948-01-01	0.342902	0.426544	0	0	2.43254	2.60358	ST8SIA3
Cellular Response To Radiation (GO:0071478)	1948-01-01	0.342902	0.426544	0	0	2.43254	2.60358	SIRT1
Chloride Transmembrane Transport (GO:1902476)	1948-01-01	0.342902	0.426544	0	0	2.43254	2.60358	ANO3
Retrograde Vesicle-Mediated Transport, Golgi To Endoplasmic Reticulum (GO:0006890)	1948-01-01	0.342902	0.426544	0	0	2.43254	2.60358	ATP9A
Myelination (GO:0042552)	1948-01-01	0.342902	0.426544	0	0	2.43254	2.60358	ACER3
Regulation Of Mitotic Metaphase/Anaphase Transition (GO:0030071)	1949-01-01	0.348632	0.42994	0	0	2.38174	2.50973	ARID2
Autophagy Of Mitochondrion (GO:0000422)	1949-01-01	0.348632	0.42994	0	0	2.38174	2.50973	ATG7
Erythrocyte Differentiation (GO:0030218)	1949-01-01	0.348632	0.42994	0	0	2.38174	2.50973	HSPA9
Positive Regulation Of miRNA Metabolic Process (GO:2000630)	1949-01-01	0.348632	0.42994	0	0	2.38174	2.50973	FOXO3
Positive Regulation Of Nervous System Development (GO:0051962)	1949-01-01	0.348632	0.42994	0	0	2.38174	2.50973	NLGN1
Heterophilic Cell-Cell Adhesion Via Plasma Membrane Cell Adhesion Molecules (GO:0007157)	1949-01-01	0.348632	0.42994	0	0	2.38174	2.50973	NLGN1
Intrinsic Apoptotic Signaling Pathway In Response To DNA Damage (GO:0008630)	1949-01-01	0.348632	0.42994	0	0	2.38174	2.50973	SIRT1
Proton Transmembrane Transport (GO:1902600)	1949-01-01	0.348632	0.42994	0	0	2.38174	2.50973	ATP1B1
Negative Regulation Of DNA Metabolic Process (GO:0051053)	1949-01-01	0.348632	0.42994	0	0	2.38174	2.50973	DACH1
Regulation Of Cell Communication (GO:0010646)	1949-01-01	0.348632	0.42994	0	0	2.38174	2.50973	YWHAG
Positive Regulation Of Transferase Activity (GO:0051347)	2/143	0.353934	0.434329	0	0	1.62337	1.68611	MAPK1;FGFR2
Regulation Of Epithelial Cell Migration (GO:0010632)	1950-01-01	0.354313	0.434329	0	0	2.33302	2.42068	CORO1C
Regulation Of Mitochondrion Organization (GO:0010821)	1950-01-01	0.354313	0.434329	0	0	2.33302	2.42068	PPARGC1A
Cell Chemotaxis (GO:0060326)	1950-01-01	0.354313	0.434329	0	0	2.33302	2.42068	DOCK4
Intracellular Iron Ion Homeostasis (GO:0006879)	1950-01-01	0.354313	0.434329	0	0	2.33302	2.42068	PICALM
Mitotic Metaphase Plate Congression (GO:0007080)	1950-01-01	0.354313	0.434329	0	0	2.33302	2.42068	PDCD6IP
Negative Regulation Of Cell Projection Organization (GO:0031345)	1950-01-01	0.354313	0.434329	0	0	2.33302	2.42068	SEMA3A
Regulation Of Cell Adhesion (GO:0030155)	2/144	0.357077	0.437343	0	0	1.61186	1.6599	FRMD5;PLXNA4
SMAD Protein Signal Transduction (GO:0060395)	1951-01-01	0.359945	0.438234	0	0	2.28624	2.33609	RUNX2
Amide Biosynthetic Process (GO:0043604)	1951-01-01	0.359945	0.438234	0	0	2.28624	2.33609	CERS6
Regulation Of Stress-Activated MAPK Cascade (GO:0032872)	1951-01-01	0.359945	0.438234	0	0	2.28624	2.33609	MAPK1
Regulation Of Substrate Adhesion-Dependent Cell Spreading (GO:1900024)	1951-01-01	0.359945	0.438234	0	0	2.28624	2.33609	CORO1C
Metaphase Plate Congression (GO:0051310)	1951-01-01	0.359945	0.438234	0	0	2.28624	2.33609	PDCD6IP
Receptor Internalization (GO:0031623)	1951-01-01	0.359945	0.438234	0	0	2.28624	2.33609	PICALM
Negative Regulation Of MAP Kinase Activity (GO:0043407)	1951-01-01	0.359945	0.438234	0	0	2.28624	2.33609	HIPK3
Negative Regulation Of Innate Immune Response (GO:0045824)	1952-01-01	0.365528	0.441281	0	0	2.2413	2.25568	USP15
Negative Regulation Of Response To Stimulus (GO:0048585)	1952-01-01	0.365528	0.441281	0	0	2.2413	2.25568	SIRT1
Neurotransmitter Transport (GO:0006836)	1952-01-01	0.365528	0.441281	0	0	2.2413	2.25568	SLC38A2
Regulation Of Peptide Hormone Secretion (GO:0090276)	1952-01-01	0.365528	0.441281	0	0	2.2413	2.25568	STX1A
Regulation Of Protein Localization To Nucleus (GO:1900180)	1952-01-01	0.365528	0.441281	0	0	2.2413	2.25568	OTUD7B
Regulation Of Proteolysis (GO:0030162)	1952-01-01	0.365528	0.441281	0	0	2.2413	2.25568	SPOPL
Fatty Acid Oxidation (GO:0019395)	1952-01-01	0.365528	0.441281	0	0	2.2413	2.25568	PPARGC1A
Positive Regulation Of Telomere Maintenance (GO:0032206)	1952-01-01	0.365528	0.441281	0	0	2.2413	2.25568	MAPK1
Positive Regulation Of Transcription Initiation By RNA Polymerase II (GO:0060261)	1952-01-01	0.365528	0.441281	0	0	2.2413	2.25568	HNF1B
Regulation Of Cell Development (GO:0060284)	1952-01-01	0.365528	0.441281	0	0	2.2413	2.25568	WNT3
Defense Response To Symbiont (GO:0140546)	2/148	0.369591	0.444592	0	0	1.56738	1.5601	USP27X;ATG7
Negative Regulation Of Metabolic Process (GO:0009892)	1953-01-01	0.371062	0.444592	0	0	2.19809	2.17915	NOVA1
Negative Regulation Of Viral Genome Replication (GO:0045071)	1953-01-01	0.371062	0.444592	0	0	2.19809	2.17915	PROX1
Blood Vessel Morphogenesis (GO:0048514)	1953-01-01	0.371062	0.444592	0	0	2.19809	2.17915	PROX1
Endosome Organization (GO:0007032)	1953-01-01	0.371062	0.444592	0	0	2.19809	2.17915	CORO1C
Spermatid Development (GO:0007286)	1953-01-01	0.371062	0.444592	0	0	2.19809	2.17915	EPC1
Tight Junction Assembly (GO:0120192)	1953-01-01	0.371062	0.444592	0	0	2.19809	2.17915	PDCD6IP
mRNA Stabilization (GO:0048255)	1953-01-01	0.371062	0.444592	0	0	2.19809	2.17915	RBM38
Mitochondrial Transport (GO:0006839)	1953-01-01	0.371062	0.444592	0	0	2.19809	2.17915	COX18
Negative Regulation Of DNA-binding Transcription Factor Activity (GO:0043433)	2/149	0.372705	0.446188	0	0	1.55664	1.53635	PROX1;SIRT1
Regulation Of Focal Adhesion Assembly (GO:0051893)	1954-01-01	0.376548	0.447424	0	0	2.15651	2.10628	CORO1C
Negative Regulation Of Protein Modification By Small Protein Conjugation Or Removal (GO:1903321)	1954-01-01	0.376548	0.447424	0	0	2.15651	2.10628	SPOPL
Negative Regulation Of Protein Ubiquitination (GO:0031397)	1954-01-01	0.376548	0.447424	0	0	2.15651	2.10628	SPOPL
Apical Junction Assembly (GO:0043297)	1954-01-01	0.376548	0.447424	0	0	2.15651	2.10628	PDCD6IP
Regulation Of Smooth Muscle Cell Proliferation (GO:0048660)	1954-01-01	0.376548	0.447424	0	0	2.15651	2.10628	PPARGC1A
Epidermal Cell Differentiation (GO:0009913)	1954-01-01	0.376548	0.447424	0	0	2.15651	2.10628	CLIC4
Positive Regulation Of Leukocyte Chemotaxis (GO:0002690)	1954-01-01	0.376548	0.447424	0	0	2.15651	2.10628	MAPK1
Monoatomic Anion Transmembrane Transport (GO:0098656)	1954-01-01	0.376548	0.447424	0	0	2.15651	2.10628	ANO3
Regulation Of Blood Vessel Endothelial Cell Migration (GO:0043535)	1954-01-01	0.376548	0.447424	0	0	2.15651	2.10628	SIRT1
Cellular Response To Fibroblast Growth Factor Stimulus (GO:0044344)	1955-01-01	0.381987	0.453135	0	0	2.11646	2.03682	FGFR2
Response To Peptide Hormone (GO:0043434)	1955-01-01	0.381987	0.453135	0	0	2.11646	2.03682	SIRT1
Regulation Of Cellular Component Organization (GO:0051128)	2/153	0.385099	0.456449	0	0	1.51509	1.44579	RAB4A;PICALM
Nucleotide-Excision Repair (GO:0006289)	1956-01-01	0.387378	0.4571	0	0	2.07788	1.97056	SIRT1
Regulation Of Reactive Oxygen Species Metabolic Process (GO:2000377)	1956-01-01	0.387378	0.4571	0	0	2.07788	1.97056	PIKFYVE
Positive Regulation Of DNA-templated Transcription Initiation (GO:2000144)	1956-01-01	0.387378	0.4571	0	0	2.07788	1.97056	HNF1B
Positive Regulation Of Cellular Metabolic Process (GO:0031325)	1956-01-01	0.387378	0.4571	0	0	2.07788	1.97056	SIRT1
Regulation Of Cation Channel Activity (GO:2001257)	1956-01-01	0.387378	0.4571	0	0	2.07788	1.97056	ANK3
Cytokine-Mediated Signaling Pathway (GO:0019221)	3/257	0.387562	0.4571	0	0	1.35184	1.28139	FOXO3;SOS1;SIRT1
Ribosome Biogenesis (GO:0042254)	2/155	0.391257	0.460911	0	0	1.49514	1.40302	URB2;CUL4B
RNA Catabolic Process (GO:0006401)	1957-01-01	0.392723	0.460911	0	0	2.04067	1.90731	DCP2
Striated Muscle Contraction (GO:0006941)	1957-01-01	0.392723	0.460911	0	0	2.04067	1.90731	ATP1B1
Monoatomic Anion Transport (GO:0006820)	1957-01-01	0.392723	0.460911	0	0	2.04067	1.90731	CLIC4
Myeloid Cell Differentiation (GO:0030099)	1957-01-01	0.392723	0.460911	0	0	2.04067	1.90731	HSPA9
Regulation Of Calcium Ion Transport (GO:0051924)	1957-01-01	0.392723	0.460911	0	0	2.04067	1.90731	HOMER2
Positive Regulation Of Mitochondrion Organization (GO:0010822)	1958-01-01	0.398022	0.465604	0	0	2.00477	1.84689	PPARGC1A
Inorganic Anion Transport (GO:0015698)	1958-01-01	0.398022	0.465604	0	0	2.00477	1.84689	CLIC4
mRNA Transport (GO:0051028)	1958-01-01	0.398022	0.465604	0	0	2.00477	1.84689	YTHDC1
Regulation Of Bone Mineralization (GO:0030500)	1958-01-01	0.398022	0.465604	0	0	2.00477	1.84689	FBN2
DNA-templated Transcription Initiation (GO:0006352)	1959-01-01	0.403274	0.470213	0	0	1.9701	1.78913	PPARGC1A
Negative Regulation Of Protein-Containing Complex Assembly (GO:0031333)	1959-01-01	0.403274	0.470213	0	0	1.9701	1.78913	DKK1
Glucose Metabolic Process (GO:0006006)	1959-01-01	0.403274	0.470213	0	0	1.9701	1.78913	PPARGC1A
Regulation Of Cell Death (GO:0010941)	1959-01-01	0.403274	0.470213	0	0	1.9701	1.78913	ACER3
Response To Retinoic Acid (GO:0032526)	1960-01-01	0.408481	0.475294	0	0	1.93661	1.73387	WNT3
Histone Acetylation (GO:0016573)	1960-01-01	0.408481	0.475294	0	0	1.93661	1.73387	EPC1
Positive Regulation Of Signal Transduction (GO:0009967)	3/266	0.408627	0.475294	0	0	1.30498	1.1679	NLGN1;SIRT1;FGFR2
Negative Regulation Of Apoptotic Process (GO:0043066)	5/482	0.409486	0.475907	0	0	1.20012	1.07153	HSPA9;DKK1;PPARGC1A;SIRT1;HIPK3
Negative Regulation Of Signal Transduction (GO:0009968)	3/267	0.410955	0.477132	0	0	1.29997	1.15603	YWHAB;DKK1;BEND6
Positive Regulation Of Cell Population Proliferation (GO:0008284)	5/483	0.411206	0.477132	0	0	1.19754	1.06421	ACER3;KRAS;PROX1;SIRT1;FGFR2
Regulation Of Macromolecule Metabolic Process (GO:0060255)	2/162	0.412586	0.477254	0	0	1.42922	1.2653	PROX1;ATP1B1
Mitochondrion Organization (GO:0007005)	2/162	0.412586	0.477254	0	0	1.42922	1.2653	ATCAY;PPARGC1A
Negative Regulation Of Intrinsic Apoptotic Signaling Pathway (GO:2001243)	1961-01-01	0.413643	0.477254	0	0	1.90424	1.68097	SIRT1
Negative Regulation Of Viral Process (GO:0048525)	1961-01-01	0.413643	0.477254	0	0	1.90424	1.68097	PROX1
Autophagosome Organization (GO:1905037)	1961-01-01	0.413643	0.477254	0	0	1.90424	1.68097	ATG7
Regulation Of Pathway-Restricted SMAD Protein Phosphorylation (GO:0060393)	1961-01-01	0.413643	0.477254	0	0	1.90424	1.68097	DKK1
Positive Regulation Of Cell Junction Assembly (GO:1901890)	1961-01-01	0.413643	0.477254	0	0	1.90424	1.68097	NLGN1
Positive Regulation Of Protein Phosphorylation (GO:0001934)	4/377	0.416057	0.479653	0	0	1.22713	1.07611	RAP2C;MAPK1;KRAS;SIRT1
Negative Regulation Of Kinase Activity (GO:0033673)	1962-01-01	0.418759	0.481607	0	0	1.87293	1.63031	YWHAG
mRNA Export From Nucleus (GO:0006406)	1962-01-01	0.418759	0.481607	0	0	1.87293	1.63031	YTHDC1
Protein Lipidation (GO:0006497)	1962-01-01	0.418759	0.481607	0	0	1.87293	1.63031	ATG7
Phosphatidylinositol Metabolic Process (GO:0046488)	1963-01-01	0.423832	0.48591	0	0	1.84263	1.58174	PIKFYVE
Inorganic Anion Transmembrane Transport (GO:0098661)	1963-01-01	0.423832	0.48591	0	0	1.84263	1.58174	ANO3
Protein Polymerization (GO:0051258)	1963-01-01	0.423832	0.48591	0	0	1.84263	1.58174	WASF3
Negative Regulation Of Programmed Cell Death (GO:0043069)	4/381	0.423858	0.48591	0	0	1.21386	1.04192	HSPA9;DKK1;SIRT1;HIPK3
Endocytic Recycling (GO:0032456)	1964-01-01	0.42886	0.49086	0	0	1.81329	1.53517	SNX27
Positive Regulation Of Macroautophagy (GO:0016239)	1964-01-01	0.42886	0.49086	0	0	1.81329	1.53517	SIRT1
Double-Strand Break Repair (GO:0006302)	2/168	0.430574	0.492428	0	0	1.37714	1.16043	SFPQ;EPC1
RNA Export From Nucleus (GO:0006405)	1965-01-01	0.433845	0.493413	0	0	1.78486	1.49048	YTHDC1
Autophagosome Assembly (GO:0000045)	1965-01-01	0.433845	0.493413	0	0	1.78486	1.49048	ATG7
Canonical Wnt Signaling Pathway (GO:0060070)	1965-01-01	0.433845	0.493413	0	0	1.78486	1.49048	WNT3
Cellular Response To Light Stimulus (GO:0071482)	1965-01-01	0.433845	0.493413	0	0	1.78486	1.49048	CUL4B
Regulation Of Translational Initiation (GO:0006446)	1965-01-01	0.433845	0.493413	0	0	1.78486	1.49048	EIF5B
Positive Regulation Of DNA Biosynthetic Process (GO:2000573)	1965-01-01	0.433845	0.493413	0	0	1.78486	1.49048	MAPK1
Regulation Of Cell-Matrix Adhesion (GO:0001952)	1965-01-01	0.433845	0.493413	0	0	1.78486	1.49048	CORO1C
Regulation Of Viral Genome Replication (GO:0045069)	1967-01-01	0.443686	0.503805	0	0	1.7306	1.40635	PROX1
Cholesterol Metabolic Process (GO:0008203)	1967-01-01	0.443686	0.503805	0	0	1.7306	1.40635	INSIG2
Regulation Of Neuron Projection Development (GO:0010975)	2/174	0.448268	0.50771	0	0	1.32869	1.06609	NLGN1;SEMA3A
Positive Regulation Of Cellular Biosynthetic Process (GO:0031328)	2/174	0.448268	0.50771	0	0	1.32869	1.06609	PPARGC1A;SIRT1
B Cell Differentiation (GO:0030183)	1968-01-01	0.448542	0.50771	0	0	1.70468	1.36674	RABL3
Skin Development (GO:0043588)	1968-01-01	0.448542	0.50771	0	0	1.70468	1.36674	CLIC4
Regulation Of Endopeptidase Activity (GO:0052548)	1969-01-01	0.453356	0.51114	0	0	1.67953	1.32864	PICALM
Regulation Of Monoatomic Ion Transmembrane Transporter Activity (GO:0032412)	1969-01-01	0.453356	0.51114	0	0	1.67953	1.32864	NLGN1
Phagocytosis (GO:0006909)	1969-01-01	0.453356	0.51114	0	0	1.67953	1.32864	CORO1C
Establishment Of Protein Localization To Membrane (GO:0090150)	1969-01-01	0.453356	0.51114	0	0	1.67953	1.32864	PIKFYVE
Positive Regulation Of Phosphatidylinositol 3-Kinase Signaling (GO:0014068)	1969-01-01	0.453356	0.51114	0	0	1.67953	1.32864	SIRT1
Negative Regulation Of Epithelial Cell Proliferation (GO:0050680)	1970-01-01	0.458128	0.514497	0	0	1.65511	1.29199	FGFR2
Neutrophil Chemotaxis (GO:0030593)	1970-01-01	0.458128	0.514497	0	0	1.65511	1.29199	PIKFYVE
Sensory Organ Development (GO:0007423)	1970-01-01	0.458128	0.514497	0	0	1.65511	1.29199	FREM2
Regulation Of G Protein-Coupled Receptor Signaling Pathway (GO:0008277)	1970-01-01	0.458128	0.514497	0	0	1.65511	1.29199	YWHAB
Regulation Of Notch Signaling Pathway (GO:0008593)	1970-01-01	0.458128	0.514497	0	0	1.65511	1.29199	BEND6
Negative Regulation Of Cytokine Production (GO:0001818)	2/178	0.459893	0.516074	0	0	1.29823	1.00841	HOMER2;OTUD7B
Negative Regulation Of Protein Binding (GO:0032091)	1971-01-01	0.462859	0.518185	0	0	1.63138	1.25671	DKK1
Negative Regulation Of Supramolecular Fiber Organization (GO:1902904)	1971-01-01	0.462859	0.518185	0	0	1.63138	1.25671	DYRK1A
Myeloid Leukocyte Differentiation (GO:0002573)	1971-01-01	0.462859	0.518185	0	0	1.63138	1.25671	SIRT1
DNA Repair (GO:0006281)	3/291	0.465864	0.520184	0	0	1.19018	0.909133	TDG;SIRT1;CUL4B
Cellular Response To Hypoxia (GO:0071456)	1972-01-01	0.467549	0.520184	0	0	1.60832	1.22273	SIRT1
Plasma Membrane Organization (GO:0007009)	1972-01-01	0.467549	0.520184	0	0	1.60832	1.22273	ANK3
Cholesterol Homeostasis (GO:0042632)	1972-01-01	0.467549	0.520184	0	0	1.60832	1.22273	SIRT1
Response To Ionizing Radiation (GO:0010212)	1972-01-01	0.467549	0.520184	0	0	1.60832	1.22273	SIRT1
Positive Regulation Of Protein Localization To Nucleus (GO:1900182)	1972-01-01	0.467549	0.520184	0	0	1.60832	1.22273	ZIC1
Protein Targeting To Membrane (GO:0006612)	1972-01-01	0.467549	0.520184	0	0	1.60832	1.22273	PIKFYVE
Negative Regulation Of Cell Adhesion (GO:0007162)	1972-01-01	0.467549	0.520184	0	0	1.60832	1.22273	PLXNA4
Cellular Response To Decreased Oxygen Levels (GO:0036294)	1973-01-01	0.472198	0.52373	0	0	1.5859	1.18999	SIRT1
Sterol Homeostasis (GO:0055092)	1973-01-01	0.472198	0.52373	0	0	1.5859	1.18999	SIRT1
Granulocyte Chemotaxis (GO:0071621)	1973-01-01	0.472198	0.52373	0	0	1.5859	1.18999	PIKFYVE
Positive Regulation Of Secretion By Cell (GO:1903532)	1973-01-01	0.472198	0.52373	0	0	1.5859	1.18999	STX1A
Negative Regulation Of Neuron Apoptotic Process (GO:0043524)	1974-01-01	0.476806	0.527617	0	0	1.5641	1.15844	PPARGC1A
Import Into Nucleus (GO:0051170)	1974-01-01	0.476806	0.527617	0	0	1.5641	1.15844	KPNA4
Regulation Of Cell Cycle G1/S Phase Transition (GO:1902806)	1974-01-01	0.476806	0.527617	0	0	1.5641	1.15844	ARID2
Regulation Of Fat Cell Differentiation (GO:0045598)	1975-01-01	0.481375	0.530623	0	0	1.54288	1.12802	SIRT1
Regulation Of Plasma Membrane Bounded Cell Projection Assembly (GO:0120032)	1975-01-01	0.481375	0.530623	0	0	1.54288	1.12802	TBC1D15
Nucleosome Organization (GO:0034728)	1975-01-01	0.481375	0.530623	0	0	1.54288	1.12802	ARID2
Positive Regulation Of Neurogenesis (GO:0050769)	1975-01-01	0.481375	0.530623	0	0	1.54288	1.12802	PLXNA4
Regulation Of DNA Replication (GO:0006275)	1975-01-01	0.481375	0.530623	0	0	1.54288	1.12802	ESCO1
Wnt Signaling Pathway (GO:0016055)	1976-01-01	0.485904	0.534383	0	0	1.52224	1.09866	WNT3
Transcription Initiation At RNA Polymerase II Promoter (GO:0006367)	1976-01-01	0.485904	0.534383	0	0	1.52224	1.09866	PPARGC1A
Regulation Of Ras Protein Signal Transduction (GO:0046578)	1976-01-01	0.485904	0.534383	0	0	1.52224	1.09866	RABL3
Actomyosin Structure Organization (GO:0031032)	1977-01-01	0.490394	0.536848	0	0	1.50213	1.07034	FRMD5
Neutrophil Migration (GO:1990266)	1977-01-01	0.490394	0.536848	0	0	1.50213	1.07034	PIKFYVE
Positive Regulation Of JNK Cascade (GO:0046330)	1977-01-01	0.490394	0.536848	0	0	1.50213	1.07034	SEMA3A
Embryonic Organ Development (GO:0048568)	1977-01-01	0.490394	0.536848	0	0	1.50213	1.07034	FGFR2
Positive Regulation Of Response To Stimulus (GO:0048584)	1977-01-01	0.490394	0.536848	0	0	1.50213	1.07034	SIRT1
Positive Regulation Of Synaptic Transmission (GO:0050806)	1977-01-01	0.490394	0.536848	0	0	1.50213	1.07034	NLGN1
Regulation Of Cyclin-Dependent Protein Serine/Threonine Kinase Activity (GO:0000079)	1979-01-01	0.499257	0.543836	0	0	1.46347	1.01657	PROX1
Positive Regulation Of Cytoskeleton Organization (GO:0051495)	1979-01-01	0.499257	0.543836	0	0	1.46347	1.01657	PROX1
Positive Regulation Of Endocytosis (GO:0045807)	1979-01-01	0.499257	0.543836	0	0	1.46347	1.01657	NLGN1
Positive Regulation Of Protein Localization To Membrane (GO:1905477)	1979-01-01	0.499257	0.543836	0	0	1.46347	1.01657	ANK3
Protein Import Into Nucleus (GO:0006606)	1979-01-01	0.499257	0.543836	0	0	1.46347	1.01657	KPNA4
Transcription By RNA Polymerase II (GO:0006366)	2/192	0.499434	0.543836	0	0	1.20171	0.834326	RTF1;PPARGC1A
Modification-Dependent Protein Catabolic Process (GO:0019941)	2/192	0.499434	0.543836	0	0	1.20171	0.834326	FEM1C;FBXO11
Negative Regulation Of Protein Serine/Threonine Kinase Activity (GO:0071901)	1980-01-01	0.50363	0.546744	0	0	1.44487	0.991053	SIRT1
Regulation Of Protein Localization To Plasma Membrane (GO:1903076)	1980-01-01	0.50363	0.546744	0	0	1.44487	0.991053	PICALM
Positive Regulation Of Immune Response (GO:0050778)	1980-01-01	0.50363	0.546744	0	0	1.44487	0.991053	SIRT1
Wound Healing (GO:0042060)	1980-01-01	0.50363	0.546744	0	0	1.44487	0.991053	DST
Regulation Of Interleukin-8 Production (GO:0032677)	1981-01-01	0.507966	0.550617	0	0	1.42673	0.966385	OTUD7B
Macromolecule Modification (GO:0043412)	1981-01-01	0.507966	0.550617	0	0	1.42673	0.966385	FBXO11
Endomembrane System Organization (GO:0010256)	2/196	0.51039	0.552408	0	0	1.1767	0.791423	SEC23IP;ANK3
Positive Regulation Of Protein Metabolic Process (GO:0051247)	2/196	0.51039	0.552408	0	0	1.1767	0.791423	ASB9;ATG7
Phosphorylation (GO:0016310)	4/429	0.514865	0.556832	0	0	1.0741	0.713044	GMFB;DYRK1A;MAPK1;HIPK3
Vesicle-Mediated Transport To The Plasma Membrane (GO:0098876)	1983-01-01	0.516525	0.557785	0	0	1.39179	0.919464	SNX27
Regulation Of Cell Division (GO:0051302)	1983-01-01	0.516525	0.557785	0	0	1.39179	0.919464	FGFR2
Anterograde Trans-Synaptic Signaling (GO:0098916)	2/199	0.518504	0.5595	0	0	1.1586	0.760978	NLGN1;MAPK1
Purine Ribonucleotide Metabolic Process (GO:0009150)	1984-01-01	0.520749	0.561499	0	0	1.37496	0.897142	ATP1B1
Calcium-Mediated Signaling (GO:0019722)	1985-01-01	0.524936	0.56347	0	0	1.35852	0.875538	ATP1B1
Cellular Respiration (GO:0045333)	1985-01-01	0.524936	0.56347	0	0	1.35852	0.875538	PPARGC1A
Positive Regulation Of Canonical Wnt Signaling Pathway (GO:0090263)	1985-01-01	0.524936	0.56347	0	0	1.35852	0.875538	FGFR2
Epidermis Development (GO:0008544)	1985-01-01	0.524936	0.56347	0	0	1.35852	0.875538	FGFR2
Establishment Of Protein Localization To Organelle (GO:0072594)	1985-01-01	0.524936	0.56347	0	0	1.35852	0.875538	KPNA4
Integrin-Mediated Signaling Pathway (GO:0007229)	1985-01-01	0.524936	0.56347	0	0	1.35852	0.875538	DST
Regulation Of Translation (GO:0006417)	2/202	0.526528	0.564757	0	0	1.14105	0.731925	EIF5B;FOXO3
Negative Regulation Of Binding (GO:0051100)	1986-01-01	0.529086	0.567076	0	0	1.34247	0.85462	DKK1
Regulation Of MAPK Cascade (GO:0043408)	2/204	0.531828	0.569589	0	0	1.12963	0.71329	MAPK1;FGFR2
Regulation Of Angiogenesis (GO:0045765)	2/205	0.534463	0.571983	0	0	1.12401	0.704186	BTG1;SIRT1
Regulation Of Endothelial Cell Migration (GO:0010594)	1988-01-01	0.53728	0.573712	0	0	1.31147	0.814735	PROX1
Negative Regulation Of Neuron Death (GO:1901215)	1988-01-01	0.53728	0.573712	0	0	1.31147	0.814735	PPARGC1A
Positive Regulation Of Cell Adhesion (GO:0045785)	1988-01-01	0.53728	0.573712	0	0	1.31147	0.814735	FRMD5
Organic Anion Transport (GO:0015711)	1989-01-01	0.541323	0.57717	0	0	1.29651	0.795715	SLC4A4
Cellular Response To Peptide Hormone Stimulus (GO:0071375)	1989-01-01	0.541323	0.57717	0	0	1.29651	0.795715	INSIG2
Regulation Of Peptidyl-Tyrosine Phosphorylation (GO:0050730)	1990-01-01	0.545332	0.580149	0	0	1.28187	0.777278	RAP2C
Regulation Of Phosphatidylinositol 3-Kinase Signaling (GO:0014066)	1990-01-01	0.545332	0.580149	0	0	1.28187	0.777278	SIRT1
Mitochondrial Respiratory Chain Complex Assembly (GO:0033108)	1990-01-01	0.545332	0.580149	0	0	1.28187	0.777278	COX18
Regulation Of Epithelial Cell Proliferation (GO:0050678)	1991-01-01	0.549305	0.583077	0	0	1.26757	0.7594	FGFR2
Positive Regulation Of MAP Kinase Activity (GO:0043406)	1991-01-01	0.549305	0.583077	0	0	1.26757	0.7594	DKK1
Lymphocyte Differentiation (GO:0030098)	1991-01-01	0.549305	0.583077	0	0	1.26757	0.7594	RABL3
B Cell Activation (GO:0042113)	1992-01-01	0.553244	0.58639	0	0	1.25357	0.74206	RABL3
Positive Regulation Of Neuron Projection Development (GO:0010976)	1992-01-01	0.553244	0.58639	0	0	1.25357	0.74206	NLGN1
Regulation Of Peptidyl-Serine Phosphorylation (GO:0033135)	1993-01-01	0.557149	0.588786	0	0	1.23988	0.725237	DKK1
Positive Regulation Of Cellular Component Biogenesis (GO:0044089)	1993-01-01	0.557149	0.588786	0	0	1.23988	0.725237	PDCD6IP
Protein O-linked Glycosylation (GO:0006493)	1993-01-01	0.557149	0.588786	0	0	1.23988	0.725237	TMTC4
Negative Regulation Of Amide Metabolic Process (GO:0034249)	1993-01-01	0.557149	0.588786	0	0	1.23988	0.725237	ATCAY
Retrograde Transport, Endosome To Golgi (GO:0042147)	1994-01-01	0.56102	0.592004	0	0	1.22649	0.708911	PIKFYVE
Vesicle Organization (GO:0016050)	1994-01-01	0.56102	0.592004	0	0	1.22649	0.708911	PICALM
Positive Regulation Of Epithelial Cell Migration (GO:0010634)	1995-01-01	0.564857	0.595614	0	0	1.21338	0.693063	PROX1
Regulation Of Macroautophagy (GO:0016241)	1996-01-01	0.568661	0.598744	0	0	1.20055	0.677675	SIRT1
Positive Regulation Of Supramolecular Fiber Organization (GO:1902905)	1996-01-01	0.568661	0.598744	0	0	1.20055	0.677675	PROX1
Monocarboxylic Acid Metabolic Process (GO:0032787)	1997-01-01	0.572431	0.602272	0	0	1.18798	0.66273	MGAT4A
Negative Regulation Of Macromolecule Biosynthetic Process (GO:0010558)	1998-01-01	0.576169	0.605316	0	0	1.17567	0.648213	DACH1
Phosphatidylinositol Biosynthetic Process (GO:0006661)	1998-01-01	0.576169	0.605316	0	0	1.17567	0.648213	PIKFYVE
Cellular Response To Insulin Stimulus (GO:0032869)	1999-01-01	0.579875	0.608762	0	0	1.16362	0.634106	INSIG2
Response To UV (GO:0009411)	1/100	0.583548	0.61217	0	0	1.15181	0.620396	CUL4B
Calcium Ion Homeostasis (GO:0055074)	1/102	0.590799	0.618419	0	0	1.12888	0.594109	ATP1B1
Regulation Of Protein Secretion (GO:0050708)	1/102	0.590799	0.618419	0	0	1.12888	0.594109	STX1A
Protein Catabolic Process (GO:0030163)	1/102	0.590799	0.618419	0	0	1.12888	0.594109	CUL4B
Cellular Response To Lipid (GO:0071396)	2/228	0.59224	0.619475	0	0	1.00844	0.528263	LCOR;WNT3
Inorganic Cation Import Across Plasma Membrane (GO:0098659)	1/103	0.594377	0.620804	0	0	1.11776	0.581505	ATP1B1
Mitochondrial Gene Expression (GO:0140053)	1/103	0.594377	0.620804	0	0	1.11776	0.581505	FOXO3
Positive Regulation Of Kinase Activity (GO:0033674)	1/104	0.597924	0.624054	0	0	1.10685	0.569244	FGFR2
Cellular Response To Organonitrogen Compound (GO:0071417)	1/105	0.601441	0.625747	0	0	1.09615	0.557314	SH3BP4
Positive Regulation Of Stress-Activated MAPK Cascade (GO:0032874)	1/105	0.601441	0.625747	0	0	1.09615	0.557314	SEMA3A
Intrinsic Apoptotic Signaling Pathway (GO:0097193)	1/105	0.601441	0.625747	0	0	1.09615	0.557314	CUL5
Lysosomal Transport (GO:0007041)	1/105	0.601441	0.625747	0	0	1.09615	0.557314	PLEKHM1
Regulation Of I-kappaB kinase/NF-kappaB Signaling (GO:0043122)	2/232	0.60173	0.625747	0	0	0.990698	0.503221	OTUD7B;SIRT1
Regulation Of G1/S Transition Of Mitotic Cell Cycle (GO:2000045)	1/106	0.604927	0.628615	0	0	1.08566	0.545705	ARID2
Positive Regulation Of T Cell Activation (GO:0050870)	1/107	0.608382	0.631747	0	0	1.07536	0.534404	ARID2
Positive Regulation Of DNA Metabolic Process (GO:0051054)	1/108	0.611807	0.633926	0	0	1.06526	0.523402	SIRT1
Response To Tumor Necrosis Factor (GO:0034612)	1/108	0.611807	0.633926	0	0	1.06526	0.523402	SIRT1
Glycerophospholipid Biosynthetic Process (GO:0046474)	1/108	0.611807	0.633926	0	0	1.06526	0.523402	PIKFYVE
Positive Regulation Of Wnt Signaling Pathway (GO:0030177)	1/109	0.615203	0.636984	0	0	1.05534	0.512688	FGFR2
Response To Lipid (GO:0033993)	1/110	0.618569	0.639545	0	0	1.04561	0.502253	FOXO3
Regulation Of JNK Cascade (GO:0046328)	1/110	0.618569	0.639545	0	0	1.04561	0.502253	SEMA3A
RNA Metabolic Process (GO:0016070)	1/111	0.621906	0.642069	0	0	1.03605	0.492088	NOVA1
Mitotic Sister Chromatid Segregation (GO:0000070)	1/111	0.621906	0.642069	0	0	1.03605	0.492088	PDCD6IP
Regulation Of Autophagy (GO:0010506)	2/241	0.622475	0.642193	0	0	0.952953	0.45175	SH3BP4;FOXO3
Regulation Of Protein Ubiquitination (GO:0031396)	1/113	0.628493	0.647935	0	0	1.01744	0.472533	SPOPL
Regulation Of MAP Kinase Activity (GO:0043405)	1/114	0.631743	0.65035	0	0	1.00839	0.463125	SOS1
Negative Regulation Of Canonical Wnt Signaling Pathway (GO:0090090)	1/114	0.631743	0.65035	0	0	1.00839	0.463125	DKK1
Regulation Of Protein Binding (GO:0043393)	1/118	0.644465	0.66297	0	0	0.973717	0.427788	DKK1
DNA Damage Response (GO:0006974)	3/384	0.652419	0.670672	0	0	0.895381	0.382389	NIPBL;SIRT1;CUL4B
Fatty Acid Metabolic Process (GO:0006631)	1/122	0.656749	0.673673	0	0	0.941337	0.395788	PPARGC1A
Positive Regulation Of Macromolecule Biosynthetic Process (GO:0010557)	1/122	0.656749	0.673673	0	0	0.941337	0.395788	SIRT1
Potassium Ion Transport (GO:0006813)	1/122	0.656749	0.673673	0	0	0.941337	0.395788	KCNH5
Modulation Of Chemical Synaptic Transmission (GO:0050804)	1/123	0.659754	0.676271	0	0	0.933573	0.388263	NLGN1
Enzyme-Linked Receptor Protein Signaling Pathway (GO:0007167)	1/124	0.662732	0.67787	0	0	0.925936	0.380916	FGFR2
Protein Dephosphorylation (GO:0006470)	1/124	0.662732	0.67787	0	0	0.925936	0.380916	PPM1D
Regulation Of DNA Metabolic Process (GO:0051052)	1/124	0.662732	0.67787	0	0	0.925936	0.380916	ESCO1
Cytosolic Transport (GO:0016482)	1/127	0.671513	0.685872	0	0	0.903753	0.359894	PIKFYVE
Regulation Of Anatomical Structure Morphogenesis (GO:0022603)	1/127	0.671513	0.685872	0	0	0.903753	0.359894	FGFR2
Golgi Organization (GO:0007030)	1/130	0.680066	0.693619	0	0	0.882601	0.3403	SEC23IP
Regulation Of Cell Cycle Process (GO:0010564)	1/130	0.680066	0.693619	0	0	0.882601	0.3403	ARID2
Positive Regulation Of Cell Migration (GO:0030335)	2/272	0.687565	0.700768	0	0	0.842205	0.315489	NIPBL;SEMA3A
Chemical Synaptic Transmission (GO:0007268)	2/273	0.689503	0.702245	0	0	0.839054	0.311947	NLGN1;MAPK1
Plasma Membrane Bounded Cell Projection Assembly (GO:0120031)	2/275	0.693351	0.705651	0	0	0.832822	0.304995	RAP2C;RAPGEF6
Non-Membrane-Bounded Organelle Assembly (GO:0140694)	1/135	0.693833	0.705651	0	0	0.849452	0.310496	G3BP2
Regulation Of Protein Kinase B Signaling (GO:0051896)	1/136	0.696514	0.707876	0	0	0.843117	0.304928	SIRT1
Protein Localization To Organelle (GO:0033365)	1/137	0.699173	0.710074	0	0	0.836875	0.299482	PIKFYVE
Negative Regulation Of Wnt Signaling Pathway (GO:0030178)	1/140	0.70701	0.717525	0	0	0.818688	0.283848	DKK1
Transmembrane Receptor Protein Tyrosine Kinase Signaling Pathway (GO:0007169)	2/284	0.710186	0.720238	0	0	0.805872	0.275793	MAPK1;FGFR2
Positive Regulation Of Protein Kinase Activity (GO:0045860)	1/145	0.719623	0.729292	0	0	0.790061	0.259952	DKK1
Dephosphorylation (GO:0016311)	1/147	0.724516	0.733732	0	0	0.779159	0.251086	PPM1D
Skeletal System Development (GO:0001501)	1/149	0.729323	0.738079	0	0	0.768552	0.242584	FGFR2
Cellular Response To Organic Cyclic Compound (GO:0071407)	1/152	0.736379	0.744694	0	0	0.753168	0.230477	LCOR
Cellular Response To Growth Factor Stimulus (GO:0071363)	1/155	0.743252	0.751114	0	0	0.738383	0.219093	RUNX2
Cellular Response To Cytokine Stimulus (GO:0071345)	2/308	0.751345	0.758758	0	0	0.741754	0.21206	SOS1;SIRT1
Supramolecular Fiber Organization (GO:0097435)	2/316	0.76391	0.770904	0	0	0.72256	0.194589	AGFG1;CORO1C
Organelle Assembly (GO:0070925)	2/322	0.772971	0.779499	0	0	0.708794	0.182524	PDCD6IP;ATG7
Heart Development (GO:0007507)	1/171	0.777008	0.782468	0	0	0.668344	0.168626	NIPBL
Metal Ion Transport (GO:0030001)	1/171	0.777008	0.782468	0	0	0.668344	0.168626	SLC4A4
Cell-Cell Adhesion Via Plasma-Membrane Adhesion Molecules (GO:0098742)	1/172	0.778965	0.783888	0	0	0.664402	0.165961	NLGN1
Positive Regulation Of ERK1 And ERK2 Cascade (GO:0070374)	1/179	0.792192	0.79664	0	0	0.638046	0.148634	FGFR2
Golgi Vesicle Transport (GO:0048193)	1/197	0.822701	0.82674	0	0	0.578919	0.112983	ATP9A
Organic Substance Transport (GO:0071702)	1/201	0.828852	0.832337	0	0	0.567225	0.106476	ABCC1
Positive Regulation Of Intracellular Signal Transduction (GO:1902533)	3/525	0.838754	0.841691	0	0	0.648787	0.114081	NLGN1;SIRT1;FGFR2
Apoptotic Process (GO:0006915)	1/228	0.865166	0.867588	0	0	0.499071	0.0722822	ATCAY
Regulation Of ERK1 And ERK2 Cascade (GO:0070372)	1/244	0.882955	0.884807	0	0	0.465829	0.0579872	FGFR2
Positive Regulation Of DNA-binding Transcription Factor Activity (GO:0051091)	1/246	0.885007	0.886244	0	0	0.461979	0.0564352	PPARGC1A
DNA Metabolic Process (GO:0006259)	1/288	0.920727	0.92137	0	0	0.393527	0.0325021	TDG
Positive Regulation Of MAPK Cascade (GO:0043410)	1/310	0.934782	0.934782	0	0	0.365097	0.024623	FGFR2

## Sheet: KEGG_pathways
Term	Overlap	P-value	Adjusted P-value	Old P-value	Old Adjusted P-value	Odds Ratio	Combined Score	Genes
FoxO signaling pathway	7/131	0.000150856	0.0260981	0	0	6.65994	58.602	HOMER2;FOXG1;MAPK1;KRAS;FOXO3;SOS1;SIRT1
Endometrial cancer	1958-04-01	0.00162849	0.116688	0	0	8.61525	55.3108	MAPK1;KRAS;SOS1;FOXO3
Mitophagy	1968-04-01	0.0029227	0.116688	0	0	7.26544	42.3956	USP15;KRAS;FOXO3;TBC1D15
Prolactin signaling pathway	1970-04-01	0.00324673	0.116688	0	0	7.04456	40.3661	MAPK1;KRAS;SOS1;FOXO3
Non-small cell lung cancer	1972-04-01	0.00359442	0.116688	0	0	6.83668	38.4794	MAPK1;KRAS;SOS1;FOXO3
Aldosterone-regulated sodium reabsorption	1937-03-01	0.00404699	0.116688	0	0	10.2126	56.2691	MAPK1;KRAS;ATP1B1
Signaling pathways regulating pluripotency of stem cells	5/143	0.00833528	0.140648	0	0	4.22091	20.2066	REST;MAPK1;KRAS;WNT3;FGFR2
Gastric cancer	5/149	0.009851	0.140648	0	0	4.0438	18.6831	MAPK1;KRAS;SOS1;WNT3;FGFR2
Prostate cancer	1997-04-01	0.0102437	0.140648	0	0	4.99254	22.8713	MAPK1;KRAS;SOS1;FGFR2
Rap1 signaling pathway	6/210	0.0102804	0.140648	0	0	3.43522	15.7248	ENAH;DOCK4;MAPK1;KRAS;RAPGEF6;FGFR2
Choline metabolism in cancer	1998-04-01	0.0106087	0.140648	0	0	4.93917	22.4539	MAPK1;KRAS;SOS1;WASF3
Cellular senescence	5/156	0.0118469	0.140648	0	0	3.85497	17.0994	MAPK1;KRAS;FOXO3;SIRT1;HIPK3
Longevity regulating pathway	4/102	0.0121528	0.140648	0	0	4.73661	20.8894	KRAS;FOXO3;PPARGC1A;SIRT1
Hepatitis C	5/157	0.0121529	0.140648	0	0	3.82941	16.8884	YWHAB;MAPK1;KRAS;SOS1;YWHAG
Regulation of actin cytoskeleton	6/218	0.0121949	0.140648	0	0	3.30425	14.5609	ENAH;PIKFYVE;MAPK1;KRAS;SOS1;FGFR2
Hepatocellular carcinoma	5/168	0.0158783	0.159883	0	0	3.56899	14.7856	MAPK1;KRAS;ARID2;SOS1;WNT3
Proximal tubule bicarbonate reclamation	2023-02-01	0.0168885	0.159883	0	0	10.9662	44.7545	ATP1B1;SLC4A4
Vitamin digestion and absorption	2024-02-01	0.0183197	0.159883	0	0	10.4672	41.8666	ABCC1;SLC19A2
Sphingolipid signaling pathway	4/119	0.0202886	0.159883	0	0	4.03294	15.7192	ABCC1;CERS6;MAPK1;KRAS
Neurotrophin signaling pathway	4/119	0.0202886	0.159883	0	0	4.03294	15.7192	MAPK1;KRAS;FOXO3;SOS1
Acute myeloid leukemia	1967-03-01	0.0206504	0.159883	0	0	5.41721	21.0189	MAPK1;KRAS;SOS1
Fc epsilon RI signaling pathway	1968-03-01	0.0214686	0.159883	0	0	5.3336	20.4872	MAPK1;KRAS;SOS1
Axon guidance	5/182	0.0216296	0.159883	0	0	3.28436	12.5912	ENAH;SEMA3A;MAPK1;KRAS;PLXNA4
Renal cell carcinoma	1969-03-01	0.0223044	0.159883	0	0	5.25253	19.9752	MAPK1;KRAS;SOS1
Central carbon metabolism in cancer	1970-03-01	0.0231577	0.159883	0	0	5.17387	19.4818	MAPK1;KRAS;FGFR2
Adherens junction	1971-03-01	0.0240286	0.159883	0	0	5.09752	19.0062	MAPK1;LMO7;WASF3
Glioma	1975-03-01	0.0276876	0.176992	0	0	4.81335	17.2644	MAPK1;KRAS;SOS1
Chronic myeloid leukemia	1976-03-01	0.0286461	0.176992	0	0	4.74718	16.8655	MAPK1;KRAS;SOS1
RNA degradation	1979-03-01	0.0316262	0.182409	0	0	4.5591	15.7461	HSPA9;BTG1;DCP2
Insulin signaling pathway	4/137	0.0318669	0.182409	0	0	3.48395	12.0063	MAPK1;KRAS;SOS1;PPARGC1A
B cell receptor signaling pathway	1981-03-01	0.0336998	0.182409	0	0	4.44175	15.0587	MAPK1;KRAS;SOS1
Proteoglycans in cancer	5/205	0.0337405	0.182409	0	0	2.90325	9.83929	MAPK1;KRAS;ANK3;SOS1;WNT3
PI3K-Akt signaling pathway	7/354	0.0355981	0.18662	0	0	2.35298	7.84829	YWHAB;MAPK1;KRAS;FOXO3;SOS1;FGFR2;YWHAG
ErbB signaling pathway	1985-03-01	0.0380537	0.188927	0	0	4.22422	13.8079	MAPK1;KRAS;SOS1
Colorectal cancer	1986-03-01	0.0391849	0.188927	0	0	4.17311	13.5186	MAPK1;KRAS;SOS1
Breast cancer	4/147	0.039677	0.188927	0	0	3.23867	10.4511	MAPK1;KRAS;SOS1;WNT3
Thyroid cancer	1937-02-01	0.0410823	0.188927	0	0	6.57508	20.9888	MAPK1;KRAS
Gap junction	1988-03-01	0.0414983	0.188927	0	0	4.07451	12.9655	MAPK1;KRAS;SOS1
Bile secretion	1990-03-01	0.0438792	0.192991	0	0	3.98044	12.4441	ATP1B1;SLC4A4;SLC4A5
Various types of N-glycan biosynthesis	1939-02-01	0.0451989	0.192991	0	0	6.21904	19.2584	MGAT4A;STT3A
mTOR signaling pathway	4/154	0.0457377	0.192991	0	0	3.08643	9.52112	MAPK1;KRAS;SOS1;WNT3
GnRH signaling pathway	1993-03-01	0.0475756	0.195966	0	0	3.84717	11.7163	MAPK1;KRAS;SOS1
Bladder cancer	1941-02-01	0.0494608	0.198993	0	0	5.89952	17.7374	MAPK1;KRAS
Fc gamma R-mediated phagocytosis	1997-03-01	0.0527345	0.204026	0	0	3.68272	10.8363	MAPK1;ASAP2;WASF3
Hepatitis B	4/162	0.0532621	0.204026	0	0	2.92897	8.58928	YWHAB;MAPK1;KRAS;SOS1
MicroRNAs in cancer	6/310	0.0542497	0.204026	0	0	2.29347	6.68353	ABCC1;MAPK1;KRAS;SOS1;SIRT1;WNT3
Melanogenesis	3/101	0.0581515	0.214047	0	0	3.53169	10.0466	MAPK1;KRAS;WNT3
T cell receptor signaling pathway	3/104	0.0623801	0.224828	0	0	3.42626	9.5062	MAPK1;KRAS;SOS1
Salmonella infection	5/249	0.0668509	0.23472	0	0	2.37438	6.42339	DYNC1LI2;PLEKHM1;MAPK1;KPNA4;WASF3
Sphingolipid metabolism	1949-02-01	0.0678382	0.23472	0	0	4.89337	13.1662	CERS6;ACER3
N-Glycan biosynthesis	1950-02-01	0.070273	0.238377	0	0	4.79118	12.7224	MGAT4A;STT3A
Glutamatergic synapse	3/114	0.0774635	0.25377	0	0	3.11601	7.9706	HOMER2;MAPK1;SLC38A2
Glycosaminoglycan biosynthesis	1953-02-01	0.0777444	0.25377	0	0	4.50866	11.5166	CHST11;CHSY1
Growth hormone synthesis, secretion and action	3/119	0.08555	0.269413	0	0	2.98094	7.32911	MAPK1;KRAS;SOS1
Chemokine signaling pathway	4/192	0.0870181	0.269413	0	0	2.45782	6.00112	MAPK1;KRAS;FOXO3;SOS1
AMPK signaling pathway	3/120	0.0872089	0.269413	0	0	2.95532	7.20934	FOXO3;PPARGC1A;SIRT1
Thyroid hormone signaling pathway	3/121	0.0888815	0.269763	0	0	2.93012	7.09222	MAPK1;KRAS;ATP1B1
VEGF signaling pathway	1959-02-01	0.0933802	0.278531	0	0	4.03284	9.56218	MAPK1;KRAS
Long-term depression	1960-02-01	0.0960687	0.281693	0	0	3.96311	9.28435	MAPK1;KRAS
Viral carcinogenesis	4/203	0.101479	0.286669	0	0	2.32066	5.30946	YWHAB;MAPK1;KRAS;YWHAG
Oocyte meiosis	3/129	0.102737	0.286669	0	0	2.74297	6.24186	YWHAB;MAPK1;YWHAG
Relaxin signaling pathway	3/129	0.102737	0.286669	0	0	2.74297	6.24186	MAPK1;KRAS;SOS1
Natural killer cell mediated cytotoxicity	3/131	0.106328	0.289334	0	0	2.69984	6.05095	MAPK1;KRAS;SOS1
GnRH secretion	1964-02-01	0.107037	0.289334	0	0	3.70668	8.28287	MAPK1;KRAS
Human immunodeficiency virus 1 infection	4/212	0.114081	0.294323	0	0	2.21923	4.81761	CUL5;MAPK1;KRAS;CUL4B
Long-term potentiation	1967-02-01	0.115472	0.294323	0	0	3.53506	7.63124	MAPK1;KRAS
Apelin signaling pathway	3/137	0.117389	0.294323	0	0	2.57816	5.5231	MAPK1;KRAS;PPARGC1A
Autophagy	3/137	0.117389	0.294323	0	0	2.57816	5.5231	MAPK1;KRAS;ATG7
Estrogen signaling pathway	3/137	0.117389	0.294323	0	0	2.57816	5.5231	MAPK1;KRAS;SOS1
Amphetamine addiction	1969-02-01	0.121187	0.299504	0	0	3.42919	7.23704	SIRT1;STX1A
Melanoma	1972-02-01	0.129885	0.316481	0	0	3.28173	6.69834	MAPK1;KRAS
Phospholipase D signaling pathway	3/148	0.13871	0.333014	0	0	2.38125	4.70384	MAPK1;KRAS;SOS1
Pancreatic cancer	1976-02-01	0.141699	0.333014	0	0	3.10371	6.0648	MAPK1;KRAS
Thermogenesis	4/232	0.14437	0.333014	0	0	2.0225	3.91429	COX18;KRAS;SOS1;PPARGC1A
Ras signaling pathway	4/232	0.14437	0.333014	0	0	2.0225	3.91429	MAPK1;KRAS;SOS1;FGFR2
Chemical carcinogenesis	4/239	0.155652	0.354314	0	0	1.96155	3.64874	MAPK1;KPNA4;KRAS;SOS1
Hippo signaling pathway	3/163	0.169678	0.381224	0	0	2.15636	3.82507	YWHAB;WNT3;YWHAG
Insulin secretion	1986-02-01	0.172127	0.381769	0	0	2.73283	4.80849	ATP1B1;STX1A
Endocytosis	4/252	0.177437	0.388565	0	0	1.8575	3.21187	RAB4A;PDCD6IP;ASAP2;FGFR2
PD-L1 expression and PD-1 checkpoint pathway in cancer	1989-02-01	0.181457	0.3924	0	0	2.6382	4.50272	MAPK1;KRAS
Maturity onset diabetes of the young	2026-01-01	0.203344	0.434302	0	0	4.57827	7.29253	HNF1B
AGE-RAGE signaling pathway in diabetic complications	2/100	0.216222	0.450679	0	0	2.34077	3.58477	MAPK1;KRAS
Progesterone-mediated oocyte maturation	2/100	0.216222	0.450679	0	0	2.34077	3.58477	MAPK1;KRAS
Alcoholism	3/186	0.22044	0.453082	0	0	1.88314	2.84754	MAPK1;KRAS;SOS1
Pancreatic secretion	2/102	0.222612	0.453082	0	0	2.29372	3.44591	ATP1B1;SLC4A4
Protein digestion and absorption	2/103	0.225814	0.454253	0	0	2.2709	3.3792	ATP1B1;SLC38A2
C-type lectin receptor signaling pathway	2/104	0.229018	0.455404	0	0	2.24852	3.31421	MAPK1;KRAS
Parathyroid hormone synthesis, secretion and action	2/106	0.235436	0.462847	0	0	2.20505	3.1892	MAPK1;RUNX2
Glucagon signaling pathway	2/107	0.238649	0.463892	0	0	2.18394	3.12906	PPARGC1A;SIRT1
SNARE interactions in vesicular transport	1933-01-01	0.250679	0.474768	0	0	3.57551	4.94701	STX1A
Base excision repair	1933-01-01	0.250679	0.474768	0	0	3.57551	4.94701	TDG
MAPK signaling pathway	4/294	0.253696	0.474768	0	0	1.58507	2.17411	MAPK1;KRAS;SOS1;FGFR2
Serotonergic synapse	2/113	0.257966	0.474768	0	0	2.06526	2.79828	MAPK1;KRAS
Cholinergic synapse	2/113	0.257966	0.474768	0	0	2.06526	2.79828	MAPK1;KRAS
Nicotinate and nicotinamide metabolism	1935-01-01	0.263682	0.480179	0	0	3.36484	4.48537	SIRT1
Cell cycle	2/124	0.293404	0.528739	0	0	1.878	2.30281	YWHAB;YWHAG
Ferroptosis	1941-01-01	0.30136	0.537478	0	0	2.85925	3.42952	ATG7
Human cytomegalovirus infection	3/225	0.311687	0.550223	0	0	1.54923	1.80603	MAPK1;KRAS;SOS1
Vasopressin-regulated water reabsorption	1944-01-01	0.319474	0.552022	0	0	2.65936	3.03454	DYNC1LI2
Vascular smooth muscle contraction	2/133	0.322243	0.552022	0	0	1.74818	1.97973	CALD1;MAPK1
ABC transporters	1945-01-01	0.325408	0.552022	0	0	2.59879	2.9176	ABCC1
Human papillomavirus infection	4/331	0.32547	0.552022	0	0	1.40306	1.57491	MAPK1;KRAS;SOS1;WNT3
Type II diabetes mellitus	1946-01-01	0.33129	0.555448	0	0	2.54091	2.8071	MAPK1
Carbohydrate digestion and absorption	1947-01-01	0.337121	0.555448	0	0	2.48555	2.70257	ATP1B1
Nucleotide excision repair	1947-01-01	0.337121	0.555448	0	0	2.48555	2.70257	CUL4B
Ubiquitin mediated proteolysis	2/140	0.344475	0.562209	0	0	1.65891	1.76796	CUL5;CUL4B
Apoptosis	2/142	0.350786	0.567159	0	0	1.63505	1.71284	MAPK1;KRAS
Cell adhesion molecules	2/148	0.369591	0.588933	0	0	1.56738	1.5601	NLGN1;NCAM1
Endocrine and other factor-regulated calcium reabsorption	1953-01-01	0.371062	0.588933	0	0	2.19809	2.17915	ATP1B1
Adrenergic signaling in cardiomyocytes	2/150	0.375813	0.591052	0	0	1.54604	1.51305	MAPK1;ATP1B1
Phagosome	2/152	0.38201	0.593749	0	0	1.52527	1.46778	DYNC1LI2;PIKFYVE
Hedgehog signaling pathway	1956-01-01	0.387378	0.593749	0	0	2.07788	1.97056	SPOPL
Oxytocin signaling pathway	2/154	0.388181	0.593749	0	0	1.50505	1.4242	MAPK1;KRAS
Cushing syndrome	2/155	0.391257	0.593749	0	0	1.49514	1.40302	MAPK1;WNT3
Pathways of neurodegeneration	5/475	0.397425	0.597134	0	0	1.21843	1.12431	MAPK1;KRAS;DKK1;STX1A;WNT3
Alzheimer disease	4/369	0.40039	0.597134	0	0	1.25454	1.1483	MAPK1;KRAS;DKK1;WNT3
Mineral absorption	1960-01-01	0.408481	0.603993	0	0	1.93661	1.73387	ATP1B1
Basal cell carcinoma	1963-01-01	0.423832	0.61645	0	0	1.84263	1.58174	WNT3
Wnt signaling pathway	2/166	0.424609	0.61645	0	0	1.39407	1.19414	DKK1;WNT3
cGMP-PKG signaling pathway	2/167	0.427596	0.61645	0	0	1.38555	1.17713	MAPK1;ATP1B1
Tight junction	2/169	0.433544	0.61986	0	0	1.36882	1.14401	RAP2C;RAPGEF6
Protein processing in endoplasmic reticulum	2/171	0.439459	0.623167	0	0	1.35248	1.11203	DNAJC5;STT3A
Adipocytokine signaling pathway	1969-01-01	0.453356	0.637647	0	0	1.67953	1.32864	PPARGC1A
Tuberculosis	2/180	0.465652	0.638812	0	0	1.28351	0.981009	HSPA9;MAPK1
p53 signaling pathway	1973-01-01	0.472198	0.638812	0	0	1.5859	1.18999	PPM1D
Inositol phosphate metabolism	1973-01-01	0.472198	0.638812	0	0	1.5859	1.18999	PIKFYVE
Thyroid hormone synthesis	1975-01-01	0.481375	0.638812	0	0	1.54288	1.12802	ATP1B1
RNA transport	2/186	0.482712	0.638812	0	0	1.24128	0.904068	EIF5B;EIF3J
Gastric acid secretion	1976-01-01	0.485904	0.638812	0	0	1.52224	1.09866	ATP1B1
Pertussis	1976-01-01	0.485904	0.638812	0	0	1.52224	1.09866	MAPK1
Leishmaniasis	1977-01-01	0.490394	0.638812	0	0	1.50213	1.07034	MAPK1
Neutrophil extracellular trap formation	2/189	0.491116	0.638812	0	0	1.22118	0.868351	MAPK1;ATG7
Pathways in cancer	5/531	0.492505	0.638812	0	0	1.08556	0.768851	MAPK1;KRAS;SOS1;WNT3;FGFR2
Synaptic vesicle cycle	1978-01-01	0.494845	0.638812	0	0	1.48255	1.04299	STX1A
Huntington disease	3/306	0.499037	0.638812	0	0	1.13039	0.785707	REST;PPARGC1A;STX1A
Kaposi sarcoma-associated herpesvirus infection	2/193	0.502187	0.638812	0	0	1.19536	0.823343	MAPK1;KRAS
Pathogenic Escherichia coli infection	2/197	0.513104	0.647934	0	0	1.1706	0.781115	MAPK1;WASF3
Focal adhesion	2/201	0.523863	0.656727	0	0	1.14684	0.741459	MAPK1;SOS1
Cardiac muscle contraction	1987-01-01	0.533201	0.660114	0	0	1.32679	0.834362	ATP1B1
ECM-receptor interaction	1988-01-01	0.53728	0.660114	0	0	1.31147	0.814735	FREM2
GABAergic synapse	1989-01-01	0.541323	0.660114	0	0	1.29651	0.795715	SLC38A2
Th1 and Th2 cell differentiation	1992-01-01	0.553244	0.660114	0	0	1.25357	0.74206	MAPK1
Salivary secretion	1993-01-01	0.557149	0.660114	0	0	1.23988	0.725237	ATP1B1
Lipid and atherosclerosis	2/215	0.560252	0.660114	0	0	1.0707	0.620327	MAPK1;KRAS
TGF-beta signaling pathway	1994-01-01	0.56102	0.660114	0	0	1.22649	0.708911	MAPK1
IL-17 signaling pathway	1994-01-01	0.56102	0.660114	0	0	1.22649	0.708911	MAPK1
cAMP signaling pathway	2/216	0.562775	0.660114	0	0	1.06564	0.612609	MAPK1;ATP1B1
Human T-cell leukemia virus 1 infection	2/219	0.570281	0.660114	0	0	1.05074	0.590125	MAPK1;KRAS
Circadian entrainment	1997-01-01	0.572431	0.660114	0	0	1.18798	0.66273	MAPK1
Phosphatidylinositol signaling system	1997-01-01	0.572431	0.660114	0	0	1.18798	0.66273	PIKFYVE
Aldosterone synthesis and secretion	1998-01-01	0.576169	0.660114	0	0	1.17567	0.648213	ATP1B1
Chagas disease	1/102	0.590799	0.672423	0	0	1.12888	0.594109	MAPK1
Toll-like receptor signaling pathway	1/104	0.597924	0.676085	0	0	1.10685	0.569244	MAPK1
Th17 cell differentiation	1/107	0.608382	0.682244	0	0	1.07536	0.534404	MAPK1
Insulin resistance	1/108	0.611807	0.682244	0	0	1.06526	0.523402	PPARGC1A
HIF-1 signaling pathway	1/109	0.615203	0.682244	0	0	1.05534	0.512688	MAPK1
TNF signaling pathway	1/112	0.625214	0.684569	0	0	1.02666	0.482184	MAPK1
Toxoplasmosis	1/112	0.625214	0.684569	0	0	1.02666	0.482184	MAPK1
Shigellosis	2/246	0.633637	0.689428	0	0	0.933187	0.425794	MAPK1;FOXO3
Platelet activation	1/124	0.662732	0.716579	0	0	0.925936	0.380916	MAPK1
Osteoclast differentiation	1/127	0.671513	0.721564	0	0	0.903753	0.359894	MAPK1
Prion disease	2/273	0.689503	0.736322	0	0	0.839054	0.311947	MAPK1;NCAM1
Yersinia infection	1/137	0.699173	0.742067	0	0	0.836875	0.299482	MAPK1
Retrograde endocannabinoid signaling	1/148	0.72693	0.766823	0	0	0.773819	0.24679	MAPK1
Spliceosome	1/150	0.731696	0.767172	0	0	0.763355	0.238465	HNRNPA3
JAK-STAT signaling pathway	1/162	0.758604	0.790593	0	0	0.706028	0.195058	SOS1
Influenza A	1/172	0.778965	0.806951	0	0	0.664402	0.165961	MAPK1
NOD-like receptor signaling pathway	1/181	0.795825	0.81951	0	0	0.630893	0.144081	MAPK1
Transcriptional misregulation in cancer	1/192	0.814704	0.833987	0	0	0.594226	0.121775	RUNX2
Coronavirus disease	1/232	0.869851	0.885201	0	0	0.490329	0.0683684	MAPK1
Calcium signaling pathway	1/240	0.878739	0.889017	0	0	0.473722	0.0612367	FGFR2
Herpes simplex virus 1 infection	2/498	0.933136	0.938562	0	0	0.45316	0.0313605	ZNF45;ZNF302
Amyotrophic lateral sclerosis	1/364	0.959642	0.959642	0	0	0.309925	0.0127674	HNRNPA3
